# Supplementary material for: Bis[μ-N-(pyridin-2-yl)methane­sulfon­amido-κ2 N:N′]silver(I)
Source: Acta Crystallogr Sect E Struct Rep Online. 2013 Nov 27;69(Pt 12):m682. doi: 10.1107/S1600536813031814 (PMC4004429; doi:10.1107/S1600536813031814)
Supplement: Supplementary file 1 [file e-69-0m682-sup1.cif]

##############################################################################
#                                                                            #
# This CIF contains the data in a paper accepted for publication in          #
# Acta Crystallographica Section E. It conforms to the requirements of       #
# Notes for Authors for Acta Crystallographica Section E, and has been       #
# peer reviewed under the auspices of the IUCr Commission on Journals.       #
#                                                                            #
# Full details of the Crystallographic Information File format               #
# are given in the paper "The Crystallographic Information File (CIF):       #
# a New Standard Archive File for Crystallography" by S. R. Hall, F. H.      #
# Allen and I. D. Brown [Acta Cryst. (1991), A47, 655-685].                  #
#                                                                            #
# The current version of the core CIF dictionary is obtainable from          #
# ftp://ftp.iucr.org/pub/cif_core.dic.                                       #
#                                                                            #
# Software is freely available for graphical display of the structure(s)     #
# in this CIF. For information consult the CIF software page                 #
# http://www.iucr.org/resources/cif/software.                                #
#                                                                            #
# This file may be used for bona fide research purposes within the           #
# scientific community so long as proper attribution is given to the journal # 
# article from which it was obtained.                                        #
#                                                                            #
##############################################################################
data_I
_audit_creation_method     SHELXL-97
_database_code_depnum_ccdc_archive     'CCDC 973127'
_chemical_name_systematic
;\
Bis[\m-<i>N</i>-(pyridin-2-yl)methanesulfonamido-\
\k^2^<i>N</i>:<i>N</i>']silver(I)
;
_chemical_name_common     ?
_chemical_formula_moiety     'C12 H14 Ag2 N4 O4 S2'
_chemical_formula_sum     'C12 H14 Ag2 N4 O4 S2'
_chemical_formula_iupac     '[Ag2 (C6 H7 N2 O2 S1)2]'
_chemical_formula_weight     558.13
_chemical_melting_point     ?
_symmetry_cell_setting     monoclinic
_symmetry_space_group_name_H-M     'P 21/c'
_symmetry_space_group_name_hall     '-P 2ybc'
loop_
    _symmetry_equiv_pos_as_xyz
    'x, y, z'
    '-x, y+1/2, -z+1/2'
    '-x, -y, -z'
    'x, -y-1/2, z-1/2'
_cell_length_a     6.4406(2)
_cell_length_b     15.4580(5)
_cell_length_c     8.0789(2)
_cell_angle_alpha     90.00
_cell_angle_beta     97.143(2)
_cell_angle_gamma     90.00
_cell_volume     798.08(4)
_cell_formula_units_Z     2
_cell_measurement_reflns_used     6474
_cell_measurement_theta_min     2.64
_cell_measurement_theta_max     35.34
_cell_measurement_temperature     296(2)
_cell_special_details     ?
_exptl_crystal_description     column
_exptl_crystal_colour     colourless
_exptl_crystal_size_max     0.20
_exptl_crystal_size_mid     0.10
_exptl_crystal_size_min     0.10
_exptl_crystal_density_diffrn     2.323
_exptl_crystal_density_meas     ?
_exptl_crystal_density_method     'not measured'
_exptl_crystal_F_000     544
_exptl_absorpt_coefficient_mu     2.741
_exptl_absorpt_correction_type     multi-scan
_exptl_absorpt_process_details     '(SADABS; Bruker, 2000)'
_exptl_absorpt_correction_T_min     0.6355
_exptl_absorpt_correction_T_max     0.7470
_exptl_special_details     ?
_diffrn_ambient_temperature     296(2)
_diffrn_radiation_type     MoK\a
_diffrn_radiation_wavelength     0.71073
_diffrn_radiation_source     'fine-focus sealed tube'
_diffrn_radiation_monochromator     graphite
_diffrn_measurement_device_type     'Bruker APEXII CCD area-detector'
_diffrn_measurement_method     'phi and omega scans'
_diffrn_detector_area_resol_mean     ?
_diffrn_reflns_number     12917
_diffrn_reflns_av_R_equivalents     0.0479
_diffrn_reflns_av_sigmaI/netI     0.0426
_diffrn_reflns_theta_min     2.64
_diffrn_reflns_theta_max     35.38
_diffrn_reflns_theta_full     35.38
_diffrn_measured_fraction_theta_max     0.986
_diffrn_measured_fraction_theta_full     0.986
_diffrn_reflns_limit_h_min     -10
_diffrn_reflns_limit_h_max     8
_diffrn_reflns_limit_k_min     -25
_diffrn_reflns_limit_k_max     22
_diffrn_reflns_limit_l_min     -13
_diffrn_reflns_limit_l_max     11
_diffrn_standards_number     ?
_diffrn_standards_interval_count     ?
_diffrn_standards_interval_time     ?
_diffrn_standards_decay_%     0
_refine_special_details
;
Refinement of <i>F</i>^2^ against ALL reflections. The weighted <i>R</i>-factor
<i>wR</i> and goodness of fit <i>S</i> are based on <i>F</i>^2^, conventional
<i>R</i>-factors <i>R</i> are based on <i>F</i>, with <i>F</i> set to zero for
negative <i>F</i>^2^. The threshold expression of <i>F</i>^2^ >
\s(<i>F</i>^2^) is used only for calculating <i>R</i>-factors(gt) <i>etc</i>.
and is not relevant to the choice of reflections for refinement.
<i>R</i>-factors based on <i>F</i>^2^ are statistically about twice as large
as those based on <i>F</i>, and <i>R</i>- factors based on ALL data will be
even larger.
;
_reflns_number_total     3569
_reflns_number_gt     2732
_reflns_threshold_expression     I>2sigma(I)
_refine_ls_structure_factor_coef     Fsqd
_refine_ls_matrix_type     full
_refine_ls_R_factor_all     0.0525
_refine_ls_R_factor_gt     0.0359
_refine_ls_wR_factor_gt     0.0840
_refine_ls_wR_factor_ref     0.0918
_refine_ls_goodness_of_fit_ref     1.045
_refine_ls_restrained_S_all     1.045
_refine_ls_number_reflns     3569
_refine_ls_number_parameters     110
_refine_ls_number_restraints     0
_refine_ls_hydrogen_treatment     constr
_refine_ls_weighting_scheme     calc
_refine_ls_weighting_details
         'calc w=1/[\s^2^(Fo^2^)+(0.0368P)^2^+0.3136P] where P=(Fo^2^+2Fc^2^)/3'
_atom_sites_solution_hydrogens     geom
_atom_sites_solution_primary     direct
_atom_sites_solution_secondary     difmap
_refine_ls_shift/su_max     0.001
_refine_ls_shift/su_mean     0.000
_refine_diff_density_max     1.321
_refine_diff_density_min     -1.223
_refine_ls_extinction_method     none
_refine_ls_extinction_coef     ?
loop_
    _atom_type_symbol
    _atom_type_description
    _atom_type_scat_dispersion_real
    _atom_type_scat_dispersion_imag
    _atom_type_scat_source
    'C' 'C' 0.0033 0.0016
                         'International Tables Vol C Tables 4.2.6.8 and 6.1.1.4'
    'H' 'H' 0.0000 0.0000
                         'International Tables Vol C Tables 4.2.6.8 and 6.1.1.4'
    'N' 'N' 0.0061 0.0033
                         'International Tables Vol C Tables 4.2.6.8 and 6.1.1.4'
    'O' 'O' 0.0106 0.0060
                         'International Tables Vol C Tables 4.2.6.8 and 6.1.1.4'
    'S' 'S' 0.1246 0.1234
                         'International Tables Vol C Tables 4.2.6.8 and 6.1.1.4'
    'Ag' 'Ag' -0.8971 1.1015
                         'International Tables Vol C Tables 4.2.6.8 and 6.1.1.4'
_computing_data_collection     'APEX2 (Bruker, 2010)'
_computing_cell_refinement     'SAINT (Bruker, 2010)'
_computing_data_reduction     'SAINT (Bruker, 2010)'
_computing_structure_solution     'SHELXS97 (Sheldrick, 2008)'
_computing_structure_refinement     'SHELXL97 (Sheldrick, 2008)'
_computing_molecular_graphics     'DIAMOND (Brandenburg, 1999)'
_computing_publication_material     'SHELXL97 (Sheldrick, 2008)'
loop_
    _atom_site_type_symbol
    _atom_site_label
    _atom_site_fract_x
    _atom_site_fract_y
    _atom_site_fract_z
    _atom_site_U_iso_or_equiv
    _atom_site_adp_type
    _atom_site_calc_flag
    _atom_site_refinement_flags
    _atom_site_occupancy
    _atom_site_symmetry_multiplicity
    _atom_site_disorder_assembly
    _atom_site_disorder_group
    Ag Ag 0.13566(3) 0.475803(15) 0.63351(2) 0.03999(8) Uani d . 1 1 . .
    S S 0.07511(10) 0.64837(4) 0.14689(7) 0.02803(12) Uani d . 1 1 . .
    C C1 0.5244(4) 0.58574(16) 0.6741(3) 0.0306(4) Uani d . 1 1 . .
    H H1A 0.5410 0.5553 0.7742 0.037 Uiso calc R 1 1 . .
    C C2 0.6811(4) 0.64120(18) 0.6425(3) 0.0354(5) Uani d . 1 1 . .
    H H2A 0.8011 0.6483 0.7181 0.043 Uiso calc R 1 1 . .
    C C3 0.6530(4) 0.68622(16) 0.4931(3) 0.0357(5) Uani d . 1 1 . .
    H H3A 0.7560 0.7241 0.4664 0.043 Uiso calc R 1 1 . .
    C C4 0.4738(4) 0.67511(16) 0.3846(3) 0.0318(5) Uani d . 1 1 . .
    H H4A 0.4547 0.7060 0.2851 0.038 Uiso calc R 1 1 . .
    C C5 0.3186(3) 0.61698(14) 0.4237(3) 0.0245(4) Uani d . 1 1 . .
    C C6 0.2438(5) 0.6112(2) 0.0057(3) 0.0422(6) Uani d . 1 1 . .
    H H6A 0.2090 0.6393 -0.1001 0.063 Uiso calc R 1 1 . .
    H H6B 0.2281 0.5498 -0.0083 0.063 Uiso calc R 1 1 . .
    H H6C 0.3860 0.6243 0.0487 0.063 Uiso calc R 1 1 . .
    N N1 0.3482(3) 0.57273(12) 0.5690(2) 0.0255(3) Uani d . 1 1 . .
    N N2 0.1362(3) 0.59867(13) 0.3207(2) 0.0274(4) Uani d . 1 1 . .
    O O1 -0.1324(3) 0.61682(13) 0.0849(2) 0.0406(4) Uani d . 1 1 . .
    O O2 0.1003(3) 0.74049(12) 0.1604(3) 0.0402(4) Uani d . 1 1 . .
loop_
    _atom_site_aniso_label
    _atom_site_aniso_U_11
    _atom_site_aniso_U_22
    _atom_site_aniso_U_33
    _atom_site_aniso_U_12
    _atom_site_aniso_U_13
    _atom_site_aniso_U_23
    Ag 0.03197(12) 0.05057(14) 0.03650(11) -0.01463(8) 0.00059(8) 0.01295(8)
    S 0.0278(3) 0.0277(3) 0.0283(3) 0.0004(2) 0.00232(19) 0.00570(19)
    C1 0.0274(11) 0.0352(12) 0.0286(10) -0.0003(9) 0.0011(8) -0.0004(8)
    C2 0.0271(12) 0.0397(13) 0.0381(13) -0.0043(10) -0.0016(9) -0.0069(10)
    C3 0.0319(12) 0.0328(11) 0.0426(13) -0.0105(10) 0.0054(10) -0.0031(10)
    C4 0.0300(12) 0.0317(11) 0.0337(11) -0.0076(9) 0.0040(9) 0.0033(9)
    C5 0.0227(10) 0.0246(9) 0.0267(9) -0.0013(7) 0.0047(7) -0.0011(7)
    C6 0.0492(17) 0.0462(15) 0.0330(12) -0.0013(12) 0.0125(11) -0.0002(10)
    N1 0.0251(9) 0.0272(9) 0.0245(8) -0.0005(7) 0.0041(6) 0.0009(6)
    N2 0.0242(9) 0.0306(9) 0.0272(8) -0.0035(7) 0.0017(7) 0.0060(7)
    O1 0.0325(10) 0.0472(11) 0.0388(10) -0.0050(8) -0.0082(8) 0.0109(8)
    O2 0.0416(11) 0.0275(8) 0.0506(11) 0.0033(7) 0.0028(9) 0.0078(7)
_geom_special_details
;
All e.s.d.'s (except the e.s.d. in the dihedral angle between two l.s. planes)
are estimated using the full covariance matrix. The cell e.s.d.'s are taken
into account individually in the estimation of e.s.d.'s in distances, angles
and torsion angles; correlations between e.s.d.'s in cell parameters are only
used when they are defined by crystal symmetry. An approximate (isotropic)
treatment of cell e.s.d.'s is used for estimating e.s.d.'s involving l.s.
planes.
;
loop_
    _geom_bond_atom_site_label_1
    _geom_bond_atom_site_label_2
    _geom_bond_site_symmetry_2
    _geom_bond_distance
    _geom_bond_publ_flag
    Ag N1 . 2.1373(19) y
    Ag N2 3_566 2.1654(19) y
    Ag Ag 3_566 2.7072(4) ?
    S O2 . 1.4359(19) ?
    S O1 . 1.452(2) ?
    S N2 . 1.6061(19) ?
    S C6 . 1.766(3) ?
    C1 N1 . 1.345(3) ?
    C1 C2 . 1.372(4) ?
    C1 H1A . 0.9300 ?
    C2 C3 . 1.385(4) ?
    C2 H2A . 0.9300 ?
    C3 C4 . 1.370(4) ?
    C3 H3A . 0.9300 ?
    C4 C5 . 1.409(3) ?
    C4 H4A . 0.9300 ?
    C5 N1 . 1.351(3) ?
    C5 N2 . 1.382(3) ?
    C6 H6A . 0.9600 ?
    C6 H6B . 0.9600 ?
    C6 H6C . 0.9600 ?
    N2 Ag 3_566 2.1654(19) ?
loop_
    _geom_angle_atom_site_label_1
    _geom_angle_atom_site_label_2
    _geom_angle_atom_site_label_3
    _geom_angle_site_symmetry_1
    _geom_angle_site_symmetry_3
    _geom_angle
    _geom_angle_publ_flag
    N1 Ag N2 . 3_566 166.03(7) ?
    N1 Ag Ag . 3_566 88.95(5) ?
    N2 Ag Ag 3_566 3_566 80.07(5) ?
    O2 S O1 . . 116.73(12) ?
    O2 S N2 . . 113.24(11) ?
    O1 S N2 . . 104.81(11) ?
    O2 S C6 . . 107.40(13) ?
    O1 S C6 . . 106.38(14) ?
    N2 S C6 . . 107.79(13) ?
    N1 C1 C2 . . 123.9(2) ?
    N1 C1 H1A . . 118.0 ?
    C2 C1 H1A . . 118.0 ?
    C1 C2 C3 . . 117.2(2) ?
    C1 C2 H2A . . 121.4 ?
    C3 C2 H2A . . 121.4 ?
    C4 C3 C2 . . 120.2(2) ?
    C4 C3 H3A . . 119.9 ?
    C2 C3 H3A . . 119.9 ?
    C3 C4 C5 . . 120.1(2) ?
    C3 C4 H4A . . 120.0 ?
    C5 C4 H4A . . 120.0 ?
    N1 C5 N2 . . 115.93(19) ?
    N1 C5 C4 . . 119.3(2) ?
    N2 C5 C4 . . 124.7(2) ?
    S C6 H6A . . 109.5 ?
    S C6 H6B . . 109.5 ?
    H6A C6 H6B . . 109.5 ?
    S C6 H6C . . 109.5 ?
    H6A C6 H6C . . 109.5 ?
    H6B C6 H6C . . 109.5 ?
    C1 N1 C5 . . 119.3(2) ?
    C1 N1 Ag . . 117.82(15) ?
    C5 N1 Ag . . 122.74(15) ?
    C5 N2 S . . 121.75(15) ?
    C5 N2 Ag . 3_566 130.60(14) ?
    S N2 Ag . 3_566 106.75(10) ?
data_New_Global_Publ_Block
_journal_date_recd_electronic     2013-11-14
_journal_date_accepted     2013-11-21
_journal_name_full     'Acta Crystallographica, Section E'
_journal_year     2013
_journal_volume     69
_journal_issue     12
_journal_page_first     m682
_journal_page_last     m682
_journal_paper_category     QM
_journal_paper_doi     10.1107/S1600536813031814
_journal_coeditor_code     XU5753
_publ_contact_author_name     'C.-W. Yeh'
_publ_contact_author_address
;
Department of Chemistry,
Chung-Yuan Christian University,
Jhongli 32023,
Taiwan
;
_publ_contact_author_email     'cwyeh@cycu.org.tw'
_publ_contact_author_fax     ?
_publ_contact_author_phone     ?
_publ_section_title
;\
Bis[\m-<i>N</i>-(pyridin-2-yl)methanesulfonamido-\k^2^<i>N</i>:<i>N</i>']\
silver(I)
;
_publ_section_title_footnote     .
loop_
    _publ_author_name
    _publ_author_address
    'Hui-Ling Hu'
;
Department of Hospitality Management,
Taoyuan Innovation Institute of Technology,
Jhongli 32091,
Taiwan
Department of Chemistry,
Chung-Yuan Christian University,
Jhongli 32023,
Taiwan
;
    'Chun-Wei Yeh'
;
Department of Chemistry,
Chung-Yuan Christian University,
Jhongli 32023,
Taiwan
;
_iucr_refine_instructions_details
;
TITL 1 in P2(1)/c
CELL 0.71073   6.4406  15.4580   8.0789  90.000  97.143  90.000
ZERR    2.00   0.0002   0.0005   0.0002   0.000   0.002   0.000
LATT  1
SYMM -X, 0.5+Y, 0.5-Z
SFAC C H N O S AG
UNIT 24 28 8 8 4 4
TEMP 23.000
HTAB
ACTA
L.S. 24
BOND$H
FMAP 2
PLAN 20
WGHT    0.036800    0.313600
FVAR       0.46009
AG    6    0.135656    0.475803    0.633507    11.00000    0.03197    0.05057 =
         0.03650    0.01295    0.00059   -0.01463
S     5    0.075110    0.648369    0.146887    11.00000    0.02777    0.02775 =
         0.02829    0.00570    0.00232    0.00040
C1    1    0.524387    0.585735    0.674087    11.00000    0.02736    0.03516 =
         0.02862   -0.00045    0.00108   -0.00026
AFIX  43
H1A   2    0.540995    0.555313    0.774173    11.00000   -1.20000
AFIX   0
C2    1    0.681130    0.641203    0.642477    11.00000    0.02710    0.03965 =
         0.03811   -0.00693   -0.00158   -0.00429
AFIX  43
H2A   2    0.801111    0.648261    0.718100    11.00000   -1.20000
AFIX   0
C3    1    0.652982    0.686221    0.493126    11.00000    0.03189    0.03278 =
         0.04264   -0.00311    0.00540   -0.01048
AFIX  43
H3A   2    0.755966    0.724096    0.466409    11.00000   -1.20000
AFIX   0
C4    1    0.473817    0.675109    0.384624    11.00000    0.03001    0.03169 =
         0.03374    0.00332    0.00404   -0.00764
AFIX  43
H4A   2    0.454668    0.705963    0.285069    11.00000   -1.20000
AFIX   0
C5    1    0.318573    0.616982    0.423745    11.00000    0.02269    0.02457 =
         0.02670   -0.00107    0.00473   -0.00128
C6    1    0.243821    0.611194    0.005687    11.00000    0.04918    0.04620 =
         0.03296   -0.00016    0.01253   -0.00128
AFIX 137
H6A   2    0.209032    0.639305   -0.100083    11.00000   -1.50000
H6B   2    0.228085    0.549775   -0.008302    11.00000   -1.50000
H6C   2    0.386032    0.624300    0.048712    11.00000   -1.50000
AFIX   0
N1    3    0.348238    0.572733    0.569037    11.00000    0.02506    0.02720 =
         0.02453    0.00089    0.00415   -0.00054
N2    3    0.136203    0.598669    0.320709    11.00000    0.02418    0.03060 =
         0.02719    0.00602    0.00171   -0.00347
O1    4   -0.132442    0.616824    0.084938    11.00000    0.03251    0.04722 =
         0.03885    0.01092   -0.00825   -0.00502
O2    4    0.100336    0.740493    0.160434    11.00000    0.04161    0.02750 =
         0.05060    0.00777    0.00278    0.00331
HKLF 4
REM  1 in P2(1)/c
REM R1 =  0.0359 for   2732 Fo > 4sig(Fo)  and  0.0525 for all   3569 data
REM    110 parameters refined using      0 restraints
END
;
