# Supplementary material for: Bis[μ-N-(pyridin-2-yl)methane­sulfon­amido-κ2 N:N′]silver(I)
Source: Acta Crystallogr Sect E Struct Rep Online. 2013 Nov 27;69(Pt 12):m682. doi: 10.1107/S1600536813031814 (PMC4004429; doi:10.1107/S1600536813031814)
Supplement: Supplementary file 2 [file e-69-0m682-Isup2.hkl]

# 
# h,k,l, Fc-squared, Fo-squared, sigma(Fo-squared) and status flag 
# 
data_I
_shelx_title ' 11096_0m in P2(1)/c' 
_shelx_refln_list_code          4 
_shelx_F_calc_maximum      238.22 
_exptl_crystal_F_000       544.00 
_reflns_d_resolution_high  0.6138 
 
loop_ 
 _symmetry_equiv_pos_as_xyz 
 'x, y, z' 
 '-x, y+1/2, -z+1/2' 
 '-x, -y, -z' 
 'x, -y-1/2, z-1/2' 
 
_cell_length_a     6.4406 
_cell_length_b    15.4580 
_cell_length_c     8.0789 
_cell_angle_alpha  90.000 
_cell_angle_beta   97.143 
_cell_angle_gamma  90.000 
 
_shelx_F_squared_multiplier     1.000 
 
loop_ 
 _refln_index_h 
 _refln_index_k 
 _refln_index_l 
 _refln_F_squared_calc 
 _refln_F_squared_meas 
 _refln_F_squared_sigma 
 _refln_observed_status 
   1   0   0    18026.05    17240.61    498.30 o 
   2   0   0      153.79      165.62      9.09 o 
   3   0   0    11517.77    11849.53    394.26 o 
   4   0   0    16415.62    16652.41    555.14 o 
   5   0   0     6395.52     6218.34    211.04 o 
   6   0   0      471.33      518.55     39.16 o 
   7   0   0      513.35      545.36     37.85 o 
   8   0   0      470.55      413.23     41.79 o 
   1   1   0      423.16      432.03     10.20 o 
   2   1   0      812.20      870.02     24.06 o 
   3   1   0     1015.00     1105.11     28.28 o 
   4   1   0      856.31      882.18     23.90 o 
   5   1   0      966.01     1047.17     28.71 o 
   6   1   0       59.71       76.27      9.01 o 
   7   1   0       22.76       35.08      8.66 o 
   8   1   0      109.68      128.22     17.83 o 
   9   1   0       75.28       88.63     23.08 o 
  10   1   0       32.32        2.42     19.35 o 
   0   2   0    16619.82    15194.02    438.48 o 
   1   2   0     6076.49     6085.36    131.02 o 
   2   2   0     1237.46     1301.47     35.13 o 
   3   2   0     8895.43     9642.90    227.45 o 
   4   2   0     6364.17     6521.67    155.72 o 
   5   2   0      406.91      409.71     13.96 o 
   6   2   0      812.53      883.08     32.28 o 
   7   2   0     1798.35     1847.04     61.05 o 
   8   2   0      790.52      801.52     46.05 o 
   9   2   0       18.51       10.81     15.51 o 
  10   2   0       96.52       75.81     27.48 o 
   1   3   0      204.31      234.95      5.53 o 
   2   3   0     7498.44     7691.90    178.70 o 
   3   3   0     1575.23     1656.24     44.83 o 
   4   3   0     1066.92     1114.50     31.96 o 
   5   3   0      566.12      580.61     17.85 o 
   6   3   0     1013.08     1009.59     36.07 o 
   7   3   0        2.76       20.93      7.83 o 
   8   3   0      109.03      133.66     25.98 o 
   9   3   0      102.26      129.22     20.06 o 
  10   3   0        5.85       10.42     19.06 o 
   0   4   0       59.25       80.75      4.65 o 
   1   4   0     4479.22     4465.52    101.09 o 
   2   4   0        1.63        6.55      3.33 o 
   3   4   0     5386.23     5294.04    114.88 o 
   4   4   0     3544.26     3462.26    103.43 o 
   5   4   0       24.60       17.79      4.15 o 
   6   4   0      137.21      155.06     14.71 o 
   7   4   0     1218.18     1245.24     63.26 o 
   8   4   0      754.90      679.35     42.31 o 
   9   4   0       26.70       40.46     13.49 o 
  10   4   0       16.85       11.36     19.40 o 
   1   5   0     3308.02     3046.29     62.57 o 
   2   5   0     9971.17     9985.23    233.40 o 
   3   5   0     2415.75     2369.47     49.59 o 
   4   5   0      200.91      220.94      6.92 o 
   5   5   0      120.38      136.57      6.62 o 
   6   5   0      566.09      614.12     25.62 o 
   7   5   0        6.13        1.34      6.01 o 
   8   5   0       89.79       87.53     16.97 o 
   9   5   0       72.81       95.26     18.80 o 
  10   5   0        3.43        3.21     17.84 o 
   0   6   0     3852.25     3315.02     96.32 o 
   1   6   0     3174.26     2911.52     63.81 o 
   2   6   0      171.60      208.53      6.61 o 
   3   6   0      773.89      736.10     18.88 o 
   4   6   0     1470.47     1555.03     44.53 o 
   5   6   0      704.44      744.01     20.76 o 
   6   6   0       31.96       50.48     10.54 o 
   7   6   0       57.96       50.03      8.92 o 
   8   6   0       34.49       45.08     13.77 o 
   9   6   0        7.83       33.68     21.66 o 
  10   6   0        1.14       23.94     21.38 o 
   1   7   0    10717.24    10510.30    212.69 o 
   2   7   0     6639.40     6469.53    139.16 o 
   3   7   0      857.70      847.88     23.39 o 
   4   7   0      101.95      118.29      7.50 o 
   5   7   0     3509.55     3628.69     89.70 o 
   6   7   0      985.60     1017.92     38.45 o 
   7   7   0       56.28       62.68      9.36 o 
   8   7   0      218.28      247.86     24.46 o 
   9   7   0      239.64      250.75     26.77 o 
  10   7   0      149.37      176.89     37.43 o 
   0   8   0     4897.36     4889.53    142.03 o 
   1   8   0     5864.14     5930.78    121.28 o 
   2   8   0       39.43       46.39      3.33 o 
   3   8   0      537.94      463.75     13.54 o 
   4   8   0     1265.09     1272.76     34.35 o 
   5   8   0     1030.12      977.43     28.15 o 
   6   8   0      233.11      233.27     14.89 o 
   7   8   0      141.80      116.36     14.52 o 
   8   8   0       49.78       61.72     15.33 o 
   9   8   0       59.02       65.51     19.48 o 
   1   9   0     3641.06     3596.35     74.74 o 
   2   9   0     3013.53     2998.48     66.61 o 
   3   9   0      110.94      108.83      7.02 o 
   4   9   0     1261.43     1240.53     33.68 o 
   5   9   0     3664.18     3644.40     99.53 o 
   6   9   0     1435.78     1504.54     65.24 o 
   7   9   0        9.48        5.55      7.93 o 
   8   9   0      373.97      396.06     32.13 o 
   9   9   0      453.97      503.85     54.95 o 
   0  10   0      123.68      140.73      8.51 o 
   1  10   0      492.66      548.54     14.10 o 
   2  10   0       89.10       83.63      4.85 o 
   3  10   0       57.54       60.00      5.63 o 
   4  10   0        1.14        1.79      4.08 o 
   5  10   0        0.22        1.26      4.77 o 
   6  10   0       29.95       35.03      7.97 o 
   7  10   0      109.95      120.14     23.44 o 
   8  10   0      232.93      233.39     25.33 o 
   9  10   0       99.30       75.22     26.22 o 
   1  11   0     3702.94     3470.48     72.50 o 
   2  11   0     7015.89     6805.08    147.73 o 
   3  11   0     3668.54     3646.63    109.66 o 
   4  11   0        4.64        2.25      4.28 o 
   5  11   0     1053.98     1019.36     37.04 o 
   6  11   0      607.18      593.42     31.47 o 
   7  11   0      178.43      183.69     18.95 o 
   8  11   0       13.07        8.88     11.20 o 
   9  11   0      165.03      147.34     34.10 o 
   0  12   0        5.98       19.49      7.48 o 
   1  12   0       69.79      106.79      6.97 o 
   2  12   0      631.68      644.16     19.30 o 
   3  12   0       75.59       77.66      8.25 o 
   4  12   0       43.25       54.19      6.92 o 
   5  12   0      148.26      148.00     16.09 o 
   6  12   0      165.70      170.15     25.45 o 
   7  12   0      212.58      223.66     19.75 o 
   8  12   0        5.54       -5.47     14.02 o 
   9  12   0       33.90       64.69     25.28 o 
   1  13   0      855.65      868.32     25.21 o 
   2  13   0     1477.10     1490.43     43.52 o 
   3  13   0      738.85      796.58     29.76 o 
   4  13   0        6.21       11.11      5.02 o 
   5  13   0      345.72      359.18     16.88 o 
   6  13   0      242.40      263.19     21.02 o 
   7  13   0       72.75      121.01     16.48 o 
   8  13   0        3.71        0.38     14.81 o 
   0  14   0      407.59      403.95     20.71 o 
   1  14   0       25.66       22.70      4.70 o 
   2  14   0      270.30      281.41     15.26 o 
   3  14   0     1013.11      999.64     36.06 o 
   4  14   0      154.05      166.73     11.28 o 
   5  14   0       13.73       11.53      9.66 o 
   6  14   0      356.40      341.04     23.87 o 
   7  14   0      418.72      411.45     38.50 o 
   8  14   0       85.75      107.92     28.61 o 
   1  15   0      233.30      248.95     11.58 o 
   2  15   0      132.19      129.55      9.94 o 
   3  15   0        3.32        1.14      4.31 o 
   4  15   0      120.39      117.10     10.16 o 
   5  15   0      174.44      180.40     17.18 o 
   6  15   0      554.95      588.39     32.90 o 
   7  15   0       25.96       15.05     10.94 o 
   8  15   0        1.60       -0.85     15.86 o 
   0  16   0      656.01      605.05     28.84 o 
   1  16   0      632.98      597.43     21.60 o 
   2  16   0       10.66        8.59      5.31 o 
   3  16   0      660.88      589.15     28.18 o 
   4  16   0      191.29      201.86     13.21 o 
   5  16   0       19.84        3.57      8.21 o 
   6  16   0       14.10       21.41     10.56 o 
   7  16   0       92.22       51.95     21.11 o 
   8  16   0       14.01       -4.21     17.77 o 
   1  17   0      149.80      148.46      9.65 o 
   2  17   0      235.85      220.85     17.78 o 
   3  17   0      120.72      119.52     11.52 o 
   4  17   0       13.07       11.28      8.15 o 
   5  17   0       27.12       22.55     10.04 o 
   6  17   0      129.38      129.35     17.39 o 
   7  17   0       57.54       41.96     23.22 o 
   0  18   0      713.30      712.92     33.76 o 
   1  18   0      228.26      224.22     12.14 o 
   2  18   0        1.76        2.84      5.31 o 
   3  18   0      164.44      172.42     14.03 o 
   4  18   0      316.63      331.93     22.75 o 
   5  18   0       31.23       13.73     15.23 o 
   6  18   0       29.28        9.48     12.89 o 
   7  18   0       37.73       12.61     19.98 o 
   1  19   0        7.38       11.37      5.66 o 
   2  19   0      545.89      578.30     33.03 o 
   3  19   0      278.76      302.16     25.56 o 
   4  19   0       70.75       70.95     13.29 o 
   5  19   0       11.01        0.53      8.68 o 
   6  19   0       17.90       22.66     19.07 o 
   0  20   0       72.16       68.24     11.67 o 
   1  20   0       22.10       24.38      7.33 o 
   2  20   0       45.11       47.24      8.46 o 
   3  20   0       94.16       94.41     15.20 o 
   4  20   0       52.24       45.15     17.73 o 
   5  20   0        1.36       -8.36     11.51 o 
   6  20   0      130.88      138.80     33.47 o 
   1  21   0       49.43       25.38      7.89 o 
   2  21   0       23.56       26.53      8.89 o 
   3  21   0        1.42       -6.67      8.38 o 
   4  21   0        0.80      -10.47     11.05 o 
   5  21   0        1.19      -13.44     15.11 o 
   0  22   0      124.97      142.13     17.12 o 
   1  22   0       76.25       91.23     12.61 o 
   2  22   0       10.24       10.93      9.14 o 
   3  22   0       20.89       20.08     13.42 o 
   4  22   0       99.19      114.25     29.49 o 
   5  22   0       18.24       11.68     21.22 o 
   1  23   0        0.52        6.21     14.54 o 
   2  23   0      117.87      108.32     26.50 o 
   3  23   0       12.02       11.60     17.61 o 
   4  23   0       34.58       55.16     24.11 o 
   1  24   0       85.44       39.93     21.72 o 
   2  24   0        1.24        9.68     18.68 o 
   3  24   0        1.24        2.92     18.65 o 
  -9   1   1      574.57      642.01     41.72 o 
  -8   1   1     1031.96      978.29     58.79 o 
  -7   1   1      144.45      179.60     18.96 o 
  -6   1   1        7.45        7.16      4.14 o 
  -5   1   1     6739.58     7032.86    168.72 o 
  -4   1   1     8475.49     8631.43    204.92 o 
  -3   1   1      256.16      232.19      8.55 o 
  -2   1   1     5643.46     6011.50    142.12 o 
  -1   1   1     4879.90     4955.74    105.89 o 
   0   1   1    16354.36    14503.61    274.54 o 
   1   1   1     2592.42     2593.25     47.08 o 
   2   1   1    11181.13    10429.09    347.78 o 
   3   1   1     4783.65     4449.12     98.05 o 
   4   1   1     1106.71     1151.01     29.91 o 
   5   1   1     1205.20     1153.50     38.60 o 
   6   1   1     3991.76     3987.02    121.05 o 
   7   1   1     1469.35     1501.10     51.11 o 
   8   1   1        1.67       10.76     11.85 o 
   9   1   1      120.49      105.63     27.23 o 
  10   1   1      300.23      284.98     30.09 o 
  -9   2   1        4.23       15.70     11.37 o 
  -8   2   1        2.06       -2.47      8.93 o 
  -7   2   1       87.36       87.60     11.78 o 
  -6   2   1       84.28       96.66      8.54 o 
  -5   2   1      848.53      840.22     24.13 o 
  -4   2   1     2155.66     2205.47     54.98 o 
  -3   2   1     2245.63     2440.96     59.79 o 
  -2   2   1      344.86      375.76     11.81 o 
  -1   2   1     3331.51     3525.17     67.57 o 
   0   2   1     9329.16     8974.72    210.23 o 
   1   2   1    15394.05    14619.57    312.12 o 
   2   2   1     2025.78     2122.00     51.04 o 
   3   2   1      769.45      894.45     28.30 o 
   4   2   1      976.30     1162.48     27.90 o 
   5   2   1      109.24      135.32      7.59 o 
   6   2   1       24.05       31.65      6.69 o 
   7   2   1        2.78        2.20      5.64 o 
   8   2   1        4.82        9.10      8.08 o 
   9   2   1       18.66       22.28     17.60 o 
  10   2   1       45.15       12.06     20.53 o 
 -10   3   1        0.06       17.34     19.95 o 
  -9   3   1       61.02       53.19     20.32 o 
  -8   3   1      248.84      291.50     25.24 o 
  -7   3   1      118.25      115.23     14.20 o 
  -6   3   1     1751.33     1773.01     51.64 o 
  -5   3   1     2657.00     2666.97     66.66 o 
  -4   3   1     2415.33     2502.04     62.02 o 
  -3   3   1       12.27        7.44      3.51 o 
  -2   3   1    11271.14    10962.47    236.54 o 
  -1   3   1    56746.74    45684.47   1050.87 o 
   0   3   1    10127.26     9492.08    181.03 o 
   1   3   1       56.89       63.62      3.05 o 
   2   3   1     9847.31     9879.40    231.51 o 
   3   3   1    18292.14    17718.65    413.40 o 
   4   3   1     4695.49     4685.52    103.92 o 
   5   3   1       52.96       54.66      5.22 o 
   6   3   1      637.07      633.68     25.51 o 
   7   3   1      550.31      537.56     21.00 o 
   8   3   1      163.19      198.02     36.78 o 
   9   3   1       73.39       87.42     25.56 o 
  10   3   1       93.06       93.98     27.97 o 
 -10   4   1       52.21       46.52     24.50 o 
  -9   4   1       82.81      103.12     26.01 o 
  -8   4   1        0.83        6.77      9.93 o 
  -7   4   1      863.24      932.81     41.52 o 
  -6   4   1     1715.70     1781.61     58.22 o 
  -5   4   1      159.19      190.22      9.46 o 
  -4   4   1        0.54       -1.18      3.00 o 
  -3   4   1     1512.67     1567.04     36.02 o 
  -2   4   1     9785.29    10044.65    217.06 o 
  -1   4   1     2480.43     2602.99     56.60 o 
   0   4   1      427.99      485.32     11.02 o 
   1   4   1     3064.19     3117.61     64.16 o 
   2   4   1       80.94       98.70      4.34 o 
   3   4   1     1227.82     1251.90     31.96 o 
   4   4   1     5678.80     5911.71    141.06 o 
   5   4   1       71.45       81.88      6.39 o 
   6   4   1       20.06       20.38      5.68 o 
   7   4   1      685.69      694.89     28.74 o 
   8   4   1      530.32      587.78     66.36 o 
   9   4   1      103.32       97.32     26.08 o 
  10   4   1        9.49      -16.67     17.29 o 
 -10   5   1       17.63        9.83     19.25 o 
  -9   5   1      195.18      218.19     29.45 o 
  -8   5   1      493.04      549.07     36.62 o 
  -7   5   1       55.27       39.83      9.86 o 
  -6   5   1      943.60      933.71     33.99 o 
  -5   5   1     1961.62     1941.60     45.44 o 
  -4   5   1     1749.22     1804.50     45.30 o 
  -3   5   1      293.42      324.98      9.58 o 
  -2   5   1     3379.91     3461.47     66.41 o 
  -1   5   1    12297.33    11328.32    270.61 o 
   0   5   1     6346.08     6049.25    122.47 o 
   1   5   1      163.14      172.95      5.62 o 
   2   5   1     5136.12     4990.51    146.11 o 
   3   5   1     6255.96     6165.44    146.43 o 
   4   5   1      780.64      746.54     21.38 o 
   5   5   1      291.36      295.58     11.84 o 
   6   5   1      880.90      859.22     28.36 o 
   7   5   1      461.46      415.36     23.69 o 
   8   5   1      105.96       86.42     13.16 o 
   9   5   1       52.03       38.18     21.92 o 
  10   5   1      132.53       96.74     29.46 o 
 -10   6   1      185.60      161.58     34.94 o 
  -9   6   1      150.27      203.23     78.20 o 
  -8   6   1        0.02       10.04      9.02 o 
  -7   6   1      652.49      655.63     27.77 o 
  -6   6   1     2344.29     2287.00     65.01 o 
  -5   6   1     2008.27     2066.45     52.19 o 
  -4   6   1       92.26      108.06      5.77 o 
  -3   6   1     4940.39     4964.11    101.73 o 
  -2   6   1     6570.65     6747.66    121.78 o 
  -1   6   1     1350.94     1471.99     31.20 o 
   0   6   1     2135.03     2131.49     44.25 o 
   1   6   1     5460.14     5406.51    109.77 o 
   2   6   1     1938.09     2058.93     50.57 o 
   3   6   1      352.40      337.25     11.33 o 
   4   6   1     2268.75     2395.41     59.71 o 
   5   6   1     2519.60     2551.74     64.32 o 
   6   6   1       63.09       70.83      7.68 o 
   7   6   1      434.52      471.50     25.97 o 
   8   6   1      592.96      578.95     31.52 o 
   9   6   1      178.48      177.11     23.57 o 
 -10   7   1      118.71      129.23     33.45 o 
  -9   7   1      364.41      405.19     33.96 o 
  -8   7   1      200.02      191.17     22.62 o 
  -7   7   1       48.01       64.55      9.72 o 
  -6   7   1      402.34      418.94     16.51 o 
  -5   7   1      978.80      914.72     26.47 o 
  -4   7   1     1494.97     1460.61     33.05 o 
  -3   7   1       40.65       43.44      3.70 o 
  -2   7   1      776.94      816.77     18.62 o 
  -1   7   1      644.13      577.92     13.76 o 
   0   7   1       13.44       36.42      7.87 o 
   1   7   1        1.42        2.56      1.77 o 
   2   7   1     2154.45     2131.11     51.48 o 
   3   7   1      951.98      877.05     23.97 o 
   4   7   1      210.38      219.71      9.62 o 
   5   7   1      145.55      149.01      9.12 o 
   6   7   1      923.29      914.68     30.22 o 
   7   7   1      755.82      728.50     43.00 o 
   8   7   1       12.22       24.81      9.88 o 
   9   7   1       40.37       51.45     14.82 o 
  -9   8   1      113.69      130.93     21.94 o 
  -8   8   1        0.50        6.50     10.59 o 
  -7   8   1      118.49      133.07     15.31 o 
  -6   8   1      669.17      711.47     23.02 o 
  -5   8   1      282.88      319.66     13.09 o 
  -4   8   1     1530.53     1621.18     36.38 o 
  -3   8   1     7264.87     7613.28    167.05 o 
  -2   8   1     2785.67     2737.34     56.91 o 
  -1   8   1      504.95      538.12     14.30 o 
   0   8   1     6189.19     6078.16    132.84 o 
   1   8   1    11845.39    11406.55    247.04 o 
   2   8   1     6350.68     6374.26    165.57 o 
   3   8   1        4.90        7.04      3.78 o 
   4   8   1      763.99      751.56     22.07 o 
   5   8   1     2902.66     2817.57     77.78 o 
   6   8   1      293.60      349.11     21.23 o 
   7   8   1       23.37       20.14      8.62 o 
   8   8   1      216.46      173.69     17.72 o 
   9   8   1       13.47       34.26     15.56 o 
  -9   9   1       11.79       18.13     18.50 o 
  -8   9   1       40.47       44.92     17.85 o 
  -7   9   1       57.26       70.24     12.07 o 
  -6   9   1      240.12      246.15     13.90 o 
  -5   9   1       32.09       25.71      5.89 o 
  -4   9   1        0.12        1.20      4.53 o 
  -3   9   1      595.39      608.76     18.01 o 
  -2   9   1      881.18      821.19     19.21 o 
  -1   9   1      511.52      403.74     11.85 o 
   0   9   1       25.59       48.52      3.87 o 
   1   9   1       83.49      115.13      5.84 o 
   2   9   1      158.32      140.03      8.48 o 
   3   9   1      261.61      241.12     10.04 o 
   4   9   1      235.95      234.32     10.72 o 
   5   9   1      255.86      265.99     13.44 o 
   6   9   1        4.20        8.11      7.33 o 
   7   9   1       81.94       75.51     12.37 o 
   8   9   1       21.50       21.69     12.77 o 
   9   9   1        8.75       29.35     20.51 o 
  -9  10   1       69.13       90.23     27.28 o 
  -8  10   1       72.28       91.00     18.75 o 
  -7  10   1      595.58      631.52     33.51 o 
  -6  10   1      774.67      771.13     27.62 o 
  -5  10   1        5.06       -0.34      4.72 o 
  -4  10   1     1159.12     1149.28     35.45 o 
  -3  10   1     3879.65     3813.86     84.89 o 
  -2  10   1     2490.03     2490.86     64.09 o 
  -1  10   1        2.13        7.59      2.79 o 
   0  10   1     5479.15     5448.82    120.12 o 
   1  10   1     6864.39     6888.39    151.12 o 
   2  10   1     1438.71     1436.39     37.29 o 
   3  10   1      219.38      229.55     10.61 o 
   4  10   1     2670.72     2701.59     68.05 o 
   5  10   1     1306.65     1304.17     44.80 o 
   6  10   1       53.33       35.09     10.01 o 
   7  10   1      102.36       96.42     13.93 o 
   8  10   1      309.91      307.11     23.41 o 
   9  10   1      166.30      162.63     34.97 o 
  -9  11   1       17.27       -3.61     16.65 o 
  -8  11   1       48.88       58.96     16.03 o 
  -7  11   1      398.19      403.46     50.27 o 
  -6  11   1       30.52       20.29     10.92 o 
  -5  11   1       10.82        2.22      5.01 o 
  -4  11   1      576.79      613.85     21.93 o 
  -3  11   1      295.48      333.43     12.18 o 
  -2  11   1      483.91      494.88     14.35 o 
  -1  11   1       38.64       35.95      4.06 o 
   0  11   1      443.48      486.63     14.25 o 
   1  11   1        0.02        1.91      2.91 o 
   2  11   1      216.51      230.64     10.16 o 
   3  11   1       71.23       89.37      6.87 o 
   4  11   1     1021.63     1009.52     31.97 o 
   5  11   1      450.69      463.74     25.95 o 
   6  11   1      179.37      181.97     16.48 o 
   7  11   1        3.84        2.57      8.20 o 
   8  11   1      101.38       83.12     14.52 o 
   9  11   1      149.78      174.64     38.71 o 
  -9  12   1       37.14       23.34     19.64 o 
  -8  12   1      120.77      125.97     21.65 o 
  -7  12   1      929.88     1003.29     87.90 o 
  -6  12   1      992.87      918.85     52.24 o 
  -5  12   1      308.36      275.35     14.84 o 
  -4  12   1      241.14      281.28     13.97 o 
  -3  12   1     1014.88     1037.07     38.59 o 
  -2  12   1      955.16      964.83     26.68 o 
  -1  12   1      128.08      130.86      7.17 o 
   0  12   1     1401.97     1401.13     34.15 o 
   1  12   1      801.86      770.97     20.73 o 
   2  12   1       36.11       53.16      7.69 o 
   3  12   1      738.65      720.44     24.34 o 
   4  12   1     1792.44     1744.91     51.14 o 
   5  12   1     1017.89     1047.22     47.29 o 
   6  12   1       70.84       59.09     10.94 o 
   7  12   1      282.44      322.19     23.00 o 
   8  12   1      403.73      426.73     28.99 o 
   9  12   1      311.73      302.74     43.83 o 
  -8  13   1        0.16       29.92     17.81 o 
  -7  13   1       40.22       42.11     14.50 o 
  -6  13   1        0.93        5.26      7.61 o 
  -5  13   1       49.02       39.34      7.33 o 
  -4  13   1      183.98      173.89     14.71 o 
  -3  13   1      101.25       94.02      8.20 o 
  -2  13   1     1053.31     1043.04     28.83 o 
  -1  13   1     1392.91     1336.74     35.97 o 
   0  13   1      480.01      496.64     16.56 o 
   1  13   1        4.72        3.80      3.81 o 
   2  13   1      745.52      749.18     24.83 o 
   3  13   1      583.25      601.86     22.49 o 
   4  13   1      151.98      150.51     10.64 o 
   5  13   1        2.55        2.64      6.84 o 
   6  13   1       45.05       22.16     10.24 o 
   7  13   1        0.11       15.32      9.39 o 
   8  13   1       60.06       55.19     16.75 o 
  -8  14   1       72.63      107.85     29.83 o 
  -7  14   1      188.78      225.90     25.77 o 
  -6  14   1      156.57      175.85     17.94 o 
  -5  14   1       36.68       42.50      7.59 o 
  -4  14   1      919.28      892.93     30.41 o 
  -3  14   1     1491.30     1487.46     44.97 o 
  -2  14   1      726.59      717.09     24.48 o 
  -1  14   1      141.48      143.90      8.93 o 
   0  14   1     1331.44     1327.72     36.19 o 
   1  14   1     2792.72     2698.80     67.90 o 
   2  14   1      995.36      975.16     34.73 o 
   3  14   1        3.00        2.98      4.44 o 
   4  14   1      466.15      453.43     24.69 o 
   5  14   1      548.04      527.56     28.95 o 
   6  14   1      347.56      353.39     30.05 o 
   7  14   1        5.71        3.65      9.45 o 
   8  14   1       73.62       52.76     25.60 o 
  -8  15   1      113.44       77.66     26.61 o 
  -7  15   1      189.29      186.09     34.78 o 
  -6  15   1       16.87        0.71     11.15 o 
  -5  15   1      113.21      112.97     12.18 o 
  -4  15   1      201.24      208.38     12.95 o 
  -3  15   1      494.41      479.57     19.41 o 
  -2  15   1      103.41      121.30     10.92 o 
  -1  15   1      447.08      482.24     18.81 o 
   0  15   1      183.86      183.81     13.21 o 
   1  15   1        7.40       15.36      5.71 o 
   2  15   1       92.88      107.96     12.26 o 
   3  15   1      414.06      411.27     17.48 o 
   4  15   1        3.29        3.52      6.69 o 
   5  15   1       61.32       60.52     11.58 o 
   6  15   1      111.08      102.83     15.22 o 
   7  15   1       37.43       22.70     11.42 o 
   8  15   1       19.59       18.11     19.06 o 
  -8  16   1       37.48       17.49     18.88 o 
  -7  16   1       43.65       36.64     20.50 o 
  -6  16   1       12.61       42.61     13.75 o 
  -5  16   1       10.76       21.24      7.57 o 
  -4  16   1      321.99      353.58     17.13 o 
  -3  16   1      544.66      588.76     27.72 o 
  -2  16   1      162.81      161.56     10.98 o 
  -1  16   1       93.65       94.83      8.05 o 
   0  16   1       87.83       94.00      7.82 o 
   1  16   1      971.86     1012.35     29.68 o 
   2  16   1      420.20      448.21     18.42 o 
   3  16   1       95.29       89.80      9.03 o 
   4  16   1       48.50       48.21     10.14 o 
   5  16   1       73.90       75.25     12.72 o 
   6  16   1      350.67      363.10     34.17 o 
   7  16   1        0.50      -11.88     11.88 o 
  -7  17   1      162.09      120.46     29.95 o 
  -6  17   1        2.34       10.44     12.04 o 
  -5  17   1      146.62      157.87     17.22 o 
  -4  17   1      508.19      507.16     21.74 o 
  -3  17   1      453.65      447.86     19.47 o 
  -2  17   1        2.73       -3.24      4.78 o 
  -1  17   1      233.77      230.83     12.02 o 
   0  17   1       83.72       85.64      7.95 o 
   1  17   1        1.18       -0.10      4.17 o 
   2  17   1      198.43      188.76     12.00 o 
   3  17   1      230.03      201.91     19.95 o 
   4  17   1        1.17        4.39      7.39 o 
   5  17   1      242.39      213.67     36.59 o 
   6  17   1      214.70      202.47     20.88 o 
   7  17   1      122.75       85.17     30.12 o 
  -7  18   1      123.10      134.84     32.76 o 
  -6  18   1       30.46       17.38     17.52 o 
  -5  18   1        2.37       12.68     11.24 o 
  -4  18   1        3.45        2.54      6.35 o 
  -3  18   1       29.51       40.44      7.52 o 
  -2  18   1       26.40       32.23      8.09 o 
  -1  18   1        0.24       -2.51      4.52 o 
   0  18   1        2.36        4.72      4.86 o 
   1  18   1       19.96        8.36      5.19 o 
   2  18   1       15.95        7.88      6.20 o 
   3  18   1       17.41       15.43      8.19 o 
   4  18   1       17.99       20.73      9.48 o 
   5  18   1       67.31       81.53     14.06 o 
   6  18   1       16.44        2.36     12.30 o 
   7  18   1        4.86        5.08     17.39 o 
  -6  19   1        0.17       25.48     19.08 o 
  -5  19   1      195.84      219.77     25.46 o 
  -4  19   1      111.35      118.39     13.30 o 
  -3  19   1        1.36        5.09      6.47 o 
  -2  19   1      141.28      144.47     11.84 o 
  -1  19   1      247.87      278.69     15.10 o 
   0  19   1      357.39      332.66     15.12 o 
   1  19   1       47.14       46.87      7.29 o 
   2  19   1      258.52      228.33     28.25 o 
   3  19   1      150.75      144.79     16.42 o 
   4  19   1       54.58       42.26     10.78 o 
   5  19   1       33.17       47.33     12.27 o 
   6  19   1       81.95       90.25     19.68 o 
  -6  20   1        0.02       12.94     19.11 o 
  -5  20   1       96.36       97.38     26.26 o 
  -4  20   1        3.23        9.97     12.74 o 
  -3  20   1        5.32        8.17      6.61 o 
  -2  20   1        0.34        0.23      6.32 o 
  -1  20   1       12.31        1.40      5.91 o 
   0  20   1        3.84       -5.08      5.08 o 
   1  20   1       83.01       53.43      9.97 o 
   2  20   1        6.54        8.28      8.96 o 
   3  20   1        0.59       11.13      8.90 o 
   4  20   1        3.17        1.39      8.30 o 
   5  20   1        0.18       10.28     12.44 o 
   6  20   1        1.22        6.43     14.07 o 
  -5  21   1      150.82      165.20     34.37 o 
  -4  21   1       26.92       35.48     21.20 o 
  -3  21   1       70.80       74.96     13.33 o 
  -2  21   1      287.59      273.40     18.42 o 
  -1  21   1      397.96      455.08     23.40 o 
   0  21   1      170.54      202.32     15.82 o 
   1  21   1       24.12       21.33      9.78 o 
   2  21   1      176.49      168.91     20.41 o 
   3  21   1      204.51      188.79     19.53 o 
   4  21   1       79.71       98.80     19.00 o 
   5  21   1        0.20       -1.75     12.73 o 
  -5  22   1       81.54       90.86     28.09 o 
  -4  22   1      135.10      130.53     30.58 o 
  -3  22   1       16.40       18.38     12.65 o 
  -2  22   1       39.13       26.66      9.27 o 
  -1  22   1       16.80       10.58      8.43 o 
   0  22   1       53.05       57.47     10.85 o 
   1  22   1      117.19      160.38     18.59 o 
   2  22   1       26.64       17.98      9.92 o 
   3  22   1       43.42       50.28     16.24 o 
   4  22   1       19.20        7.28     12.75 o 
  -4  23   1      112.96      129.13     31.38 o 
  -3  23   1        1.86        7.61     16.17 o 
  -2  23   1       10.06       -8.88      9.65 o 
  -1  23   1        2.92        9.81      9.90 o 
   0  23   1        0.06       -8.76      9.05 o 
   1  23   1        1.98        2.56      9.64 o 
   2  23   1       10.85       10.16     12.03 o 
   3  23   1        0.14      -10.28     10.28 o 
   4  23   1        0.02      -10.05     12.24 o 
  -1  24   1        6.94      -16.11     16.11 o 
   0  24   1       20.49       32.86     20.53 o 
   1  24   1       16.84       20.20     14.41 o 
   2  24   1       27.68       42.44     16.12 o 
   0  25   1        8.49       -1.69     20.06 o 
  -9   0   2      208.16      228.89     33.89 o 
  -8   0   2       61.43       81.91     22.93 o 
  -7   0   2      966.41      836.43     67.45 o 
  -6   0   2      364.03      323.26     29.04 o 
  -5   0   2     1111.54     1167.87     45.07 o 
  -4   0   2      424.04      375.85     18.22 o 
  -3   0   2    18047.39    17194.33    571.95 o 
  -2   0   2    14483.75    13268.74    678.88 o 
  -1   0   2     3876.35     4072.12    160.34 o 
   0   0   2       30.01       37.76      6.21 o 
   1   0   2    19452.19    19492.41    640.97 o 
   2   0   2    37945.65    32428.52   1644.71 o 
   3   0   2     2961.64     2793.35    117.69 o 
   4   0   2        5.31        3.74      5.28 o 
   5   0   2     2666.83     2723.71    117.88 o 
   6   0   2      923.70      973.00     48.67 o 
   7   0   2      350.48      372.53     25.91 o 
   8   0   2       74.73       92.78     16.27 o 
   9   0   2       57.74       37.53     18.24 o 
  10   0   2       26.95       90.43     26.46 o 
  -9   1   2        0.91       24.92     15.40 o 
  -8   1   2       98.24       94.30     16.93 o 
  -7   1   2      482.72      501.18     55.73 o 
  -6   1   2      434.60      449.42     17.41 o 
  -5   1   2      434.54      452.79     15.30 o 
  -4   1   2        1.12        3.72      3.28 o 
  -3   1   2     2415.20     2709.98     71.95 o 
  -2   1   2     2191.31     2241.02     68.01 o 
  -1   1   2     2627.09     2762.81     60.16 o 
   0   1   2     1900.08     1885.88     44.04 o 
   1   1   2     1140.38     1119.95     19.77 o 
   2   1   2       39.20       60.73      3.04 o 
   3   1   2        3.55        2.16      2.54 o 
   4   1   2      249.90      286.65     14.68 o 
   5   1   2      112.49      141.80      9.65 o 
   6   1   2      343.20      343.21     16.45 o 
   7   1   2      157.37      172.05     12.74 o 
   8   1   2       54.38       68.82     12.45 o 
   9   1   2        0.00        3.97     12.62 o 
  10   1   2        8.17        2.13     16.62 o 
  -9   2   2      471.51      459.47     35.52 o 
  -8   2   2      107.48      107.17     33.14 o 
  -7   2   2      152.58      140.10     18.53 o 
  -6   2   2     2550.78     2585.40     72.24 o 
  -5   2   2     3875.24     4112.47    100.56 o 
  -4   2   2      656.57      726.70     20.76 o 
  -3   2   2     2479.77     2517.27     61.44 o 
  -2   2   2     7025.36     6606.87    168.04 o 
  -1   2   2     9592.94     9117.87    198.05 o 
   0   2   2       73.98       60.46      4.63 o 
   1   2   2     6980.33     6653.74    151.04 o 
   2   2   2     6589.37     6148.02    132.18 o 
   3   2   2      651.91      638.25     16.88 o 
   4   2   2     1186.41     1168.06     34.86 o 
   5   2   2     3603.07     3562.94    106.53 o 
   6   2   2     1222.20     1288.67     43.39 o 
   7   2   2        4.47       11.21      5.64 o 
   8   2   2      297.27      320.67     21.97 o 
   9   2   2      422.44      460.49     66.21 o 
  10   2   2       98.12       98.07     19.85 o 
  -9   3   2        2.24       13.83     12.26 o 
  -8   3   2       21.36       29.61     12.76 o 
  -7   3   2      855.08      922.49     51.30 o 
  -6   3   2      201.40      203.92     11.39 o 
  -5   3   2       19.03       23.19      4.78 o 
  -4   3   2     1131.81     1196.01     31.71 o 
  -3   3   2     2934.27     3212.18     71.23 o 
  -2   3   2     2883.02     3046.42     72.46 o 
  -1   3   2     9499.45     9589.64    213.06 o 
   0   3   2     1518.56     1453.18     43.13 o 
   1   3   2      855.36      951.64     23.08 o 
   2   3   2       45.36       72.32      4.23 o 
   3   3   2     1416.60     1519.43     32.07 o 
   4   3   2     1737.20     1751.99     40.19 o 
   5   3   2       41.38       42.20      6.79 o 
   6   3   2       85.89       88.52      7.88 o 
   7   3   2      406.46      395.70     19.42 o 
   8   3   2      220.90      272.99     20.81 o 
   9   3   2        0.69        3.00     15.80 o 
  10   3   2       10.19        9.04     18.23 o 
 -10   4   2      309.96      318.05     44.18 o 
  -9   4   2      311.98      323.75     57.65 o 
  -8   4   2       51.97       58.68     15.59 o 
  -7   4   2      178.52      180.68     20.57 o 
  -6   4   2     3679.82     3621.65     97.63 o 
  -5   4   2     4049.21     4219.88    102.01 o 
  -4   4   2      250.21      264.64     15.12 o 
  -3   4   2     2195.17     2266.16     51.07 o 
  -2   4   2    13660.13    13759.90    355.19 o 
  -1   4   2    12361.21    12240.00    242.93 o 
   0   4   2     1062.31     1080.13     22.96 o 
   1   4   2    14702.89    14355.39    328.89 o 
   2   4   2     6264.98     6119.61    133.18 o 
   3   4   2     1270.78     1388.65     32.07 o 
   4   4   2     1052.94     1013.26     24.60 o 
   5   4   2     4532.60     4494.14    119.70 o 
   6   4   2     2736.45     2665.04     82.94 o 
   7   4   2        5.85        5.02      6.07 o 
   8   4   2      213.85      197.73     17.27 o 
   9   4   2      522.01      577.60     56.14 o 
 -10   5   2       89.85       88.10     28.78 o 
  -9   5   2       10.80       59.18     15.70 o 
  -8   5   2        6.19       14.22     15.65 o 
  -7   5   2      403.53      422.66     23.99 o 
  -6   5   2       24.32       28.64      7.03 o 
  -5   5   2      578.60      584.53     18.07 o 
  -4   5   2     2873.86     2948.02     71.70 o 
  -3   5   2     1365.80     1387.31     32.39 o 
  -2   5   2       88.23      121.67      6.23 o 
  -1   5   2    10255.80     9519.49    219.77 o 
   0   5   2    10757.78    10409.75    196.43 o 
   1   5   2     7328.91     7251.38    158.00 o 
   2   5   2      145.66      158.08      5.09 o 
   3   5   2     3598.25     3593.77     79.74 o 
   4   5   2     3363.40     3437.39     83.50 o 
   5   5   2      274.56      288.07     15.41 o 
   6   5   2        6.80       10.32      5.60 o 
   7   5   2      283.55      277.45     16.78 o 
   8   5   2       35.31       50.74     11.02 o 
   9   5   2       35.19       40.54     14.28 o 
 -10   6   2       38.91        6.12     20.53 o 
  -9   6   2       42.42       50.25     15.71 o 
  -8   6   2       18.55       35.95     13.14 o 
  -7   6   2      213.25      193.17     16.77 o 
  -6   6   2      530.90      551.53     23.64 o 
  -5   6   2      292.59      258.85     10.56 o 
  -4   6   2       79.98       85.07      5.47 o 
  -3   6   2     2190.07     2130.95     48.41 o 
  -2   6   2    10578.18    10484.64    197.75 o 
  -1   6   2     1390.06     1314.31     28.04 o 
   0   6   2      131.50      123.22      4.44 o 
   1   6   2     3911.60     3684.34     75.52 o 
   2   6   2     6085.44     5898.04    112.72 o 
   3   6   2     2822.96     2917.38     65.56 o 
   4   6   2        5.21        5.74      3.37 o 
   5   6   2      352.37      339.01     19.18 o 
   6   6   2      841.08      835.88     31.53 o 
   7   6   2      202.90      195.91     14.54 o 
   8   6   2        9.90       17.32      9.21 o 
   9   6   2       54.39       47.20     18.53 o 
 -10   7   2       53.91       62.30     25.18 o 
  -9   7   2        5.75       12.48     12.39 o 
  -8   7   2      681.33      703.14     46.18 o 
  -7   7   2      561.13      584.62     29.95 o 
  -6   7   2      145.69      174.68     12.85 o 
  -5   7   2      733.95      673.20     20.29 o 
  -4   7   2     3884.48     3977.52     95.95 o 
  -3   7   2     4243.61     4357.65     95.86 o 
  -2   7   2     1025.27     1110.19     24.74 o 
  -1   7   2     2292.66     2301.22     44.90 o 
   0   7   2    11999.00    11949.49    241.19 o 
   1   7   2     2684.44     2618.85     58.29 o 
   2   7   2     1002.51      944.11     20.86 o 
   3   7   2     7632.14     7856.16    185.99 o 
   4   7   2     1731.33     1738.12     49.08 o 
   5   7   2      129.18      128.96     14.58 o 
   6   7   2      693.03      742.99     30.87 o 
   7   7   2      933.23      913.65     41.00 o 
   8   7   2      217.47      224.58     18.76 o 
   9   7   2        4.11       11.39     11.91 o 
  -9   8   2        1.44       11.22     12.04 o 
  -8   8   2       69.16       82.94     18.63 o 
  -7   8   2      154.90      145.01     16.67 o 
  -6   8   2      312.32      300.84     13.43 o 
  -5   8   2      181.67      169.81      9.57 o 
  -4   8   2      408.14      467.53     18.37 o 
  -3   8   2     1071.12     1045.94     28.64 o 
  -2   8   2     1981.96     1972.76     41.80 o 
  -1   8   2        3.50        9.36      4.54 o 
   0   8   2      258.50      308.41      8.70 o 
   1   8   2      198.89      164.52      5.87 o 
   2   8   2     2293.69     2325.84     57.11 o 
   3   8   2     1596.40     1576.86     40.55 o 
   4   8   2      146.60      142.85      8.04 o 
   5   8   2       20.55       30.23      9.53 o 
   6   8   2      119.97      127.34     11.75 o 
   7   8   2      283.31      275.09     26.94 o 
   8   8   2       13.22       25.84     10.01 o 
   9   8   2       21.63       39.02     15.20 o 
  -9   9   2       24.95       43.91     22.59 o 
  -8   9   2      723.16      746.35     38.62 o 
  -7   9   2     1005.91     1029.04     46.56 o 
  -6   9   2      679.56      677.44     22.41 o 
  -5   9   2      186.00      188.02     10.04 o 
  -4   9   2     1932.53     1980.86     47.05 o 
  -3   9   2     3402.92     3467.33     78.47 o 
  -2   9   2      559.90      551.40     15.13 o 
  -1   9   2      512.51      480.89     11.79 o 
   0   9   2     1944.46     1944.59     41.72 o 
   1   9   2       88.10       66.37      4.12 o 
   2   9   2      436.56      425.50     13.74 o 
   3   9   2     2031.09     1971.28     50.08 o 
   4   9   2     1068.97     1082.43     37.30 o 
   5   9   2       67.92       54.28     11.91 o 
   6   9   2      832.86      758.44     35.36 o 
   7   9   2      822.97      783.85     37.43 o 
   8   9   2      303.37      330.33     23.23 o 
   9   9   2        0.10       -3.84     12.53 o 
  -9  10   2        2.11        9.86     16.50 o 
  -8  10   2       34.44       44.97     14.63 o 
  -7  10   2      174.02      197.08     19.17 o 
  -6  10   2       62.27       79.39      9.22 o 
  -5  10   2       36.67       40.67      6.01 o 
  -4  10   2       10.19        4.79      4.48 o 
  -3  10   2      137.02      136.74      7.15 o 
  -2  10   2     1033.55     1040.00     25.67 o 
  -1  10   2      370.91      419.07     11.79 o 
   0  10   2      114.36      116.85      5.59 o 
   1  10   2      557.44      568.61     14.51 o 
   2  10   2      706.42      757.88     24.14 o 
   3  10   2     1064.07     1039.67     28.80 o 
   4  10   2       32.82       39.28      6.90 o 
   5  10   2        9.57        3.64      6.18 o 
   6  10   2        2.09        1.51      9.86 o 
   7  10   2        0.36       -7.46      8.68 o 
   8  10   2        3.47        8.21      9.43 o 
   9  10   2        1.99       -1.64     19.00 o 
  -9  11   2        5.32        6.97     18.70 o 
  -8  11   2      128.76      170.07     24.60 o 
  -7  11   2      156.42      139.88     17.11 o 
  -6  11   2        8.42        3.87      6.30 o 
  -5  11   2      623.06      639.34     23.56 o 
  -4  11   2     2446.46     2381.19     67.23 o 
  -3  11   2      897.80      891.88     24.95 o 
  -2  11   2      103.30      105.25      9.14 o 
  -1  11   2     3830.61     3870.74     80.31 o 
   0  11   2     8960.87     8331.50    181.73 o 
   1  11   2     2063.14     2001.23     46.69 o 
   2  11   2      190.31      192.50     10.27 o 
   3  11   2      861.41      862.72     25.06 o 
   4  11   2     2977.17     2892.20     89.82 o 
   5  11   2      996.92     1026.68     43.82 o 
   6  11   2       60.45       64.55     11.10 o 
   7  11   2      188.43      184.31     17.99 o 
   8  11   2       71.99       76.73     13.94 o 
   9  11   2       42.70       71.78     25.57 o 
  -9  12   2       72.68       29.58     19.58 o 
  -8  12   2      146.41      133.27     21.89 o 
  -7  12   2      116.01      105.85     15.71 o 
  -6  12   2       28.17       25.80      7.56 o 
  -5  12   2      147.77      166.51     15.87 o 
  -4  12   2      838.34      803.11     27.19 o 
  -3  12   2      188.63      215.86     14.58 o 
  -2  12   2       64.78       65.64      5.32 o 
  -1  12   2       74.42       84.20      5.91 o 
   0  12   2      258.94      268.40     10.42 o 
   1  12   2       69.97       62.85      6.97 o 
   2  12   2       26.58       25.95      5.64 o 
   3  12   2        5.17        7.84      4.34 o 
   4  12   2      424.43      429.31     23.59 o 
   5  12   2        0.25       -0.75      7.18 o 
   6  12   2        0.40        4.86      7.13 o 
   7  12   2       48.38       41.47     11.59 o 
   8  12   2       50.13       39.20     12.02 o 
  -8  13   2      179.28      267.73     39.86 o 
  -7  13   2      173.54      189.92     36.25 o 
  -6  13   2       18.41       18.27      7.99 o 
  -5  13   2      324.96      326.54     15.96 o 
  -4  13   2     1558.23     1555.51     52.22 o 
  -3  13   2      732.21      737.89     23.17 o 
  -2  13   2       24.96       29.52      5.46 o 
  -1  13   2     1011.60     1086.89     27.98 o 
   0  13   2     3467.69     3486.73     79.30 o 
   1  13   2     1110.62     1084.53     27.89 o 
   2  13   2       26.41       21.89      5.37 o 
   3  13   2      749.91      714.72     32.50 o 
   4  13   2      859.40      870.68     38.82 o 
   5  13   2      494.62      490.83     26.92 o 
   6  13   2       44.29       35.22     12.54 o 
   7  13   2      190.04      193.17     19.38 o 
   8  13   2       97.04       48.80     16.58 o 
  -8  14   2      150.54      106.74     28.96 o 
  -7  14   2        4.03      -12.20     17.38 o 
  -6  14   2      106.16      129.09     13.53 o 
  -5  14   2      611.39      615.17     24.11 o 
  -4  14   2      379.01      368.86     16.84 o 
  -3  14   2       93.99       75.29      7.33 o 
  -2  14   2       81.41       87.06      7.92 o 
  -1  14   2       71.42       73.12      7.29 o 
   0  14   2       96.89       82.43      6.87 o 
   1  14   2       37.36       36.82      5.30 o 
   2  14   2       97.67       97.03      9.37 o 
   3  14   2      160.92      196.19     15.37 o 
   4  14   2      469.71      466.32     28.18 o 
   5  14   2      226.70      194.30     16.90 o 
   6  14   2       38.05       47.77     11.27 o 
   7  14   2       29.36       29.83     11.12 o 
   8  14   2      179.68      169.57     25.39 o 
  -8  15   2      276.41      274.94     43.36 o 
  -7  15   2      326.09      323.59     37.90 o 
  -6  15   2        1.15        5.64      7.45 o 
  -5  15   2      143.18      142.62     12.91 o 
  -4  15   2      618.25      619.21     33.33 o 
  -3  15   2      362.74      383.14     15.72 o 
  -2  15   2       57.34       49.48      6.95 o 
  -1  15   2      465.79      480.40     18.62 o 
   0  15   2       18.95       22.57      4.93 o 
   1  15   2      187.00      181.58      9.71 o 
   2  15   2       95.36      120.09     10.77 o 
   3  15   2      744.24      743.33     34.76 o 
   4  15   2      321.42      293.99     20.45 o 
   5  15   2       29.20       21.88      8.84 o 
   6  15   2       30.51       18.15      9.50 o 
   7  15   2      293.27      295.34     29.38 o 
   8  15   2      264.02      354.23     49.53 o 
  -8  16   2       61.75       87.32     26.73 o 
  -7  16   2       15.89       47.48     21.56 o 
  -6  16   2      152.07      170.58     22.19 o 
  -5  16   2       73.66       59.37     10.35 o 
  -4  16   2        1.27        9.39      7.23 o 
  -3  16   2      110.73      121.31      9.69 o 
  -2  16   2      726.43      720.56     25.54 o 
  -1  16   2      482.09      485.15     19.21 o 
   0  16   2      155.20      154.53      9.33 o 
   1  16   2      391.08      381.82     14.98 o 
   2  16   2      599.22      534.84     50.57 o 
   3  16   2      188.16      152.76     14.85 o 
   4  16   2       34.67       38.63      9.67 o 
   5  16   2      135.78       91.29     13.65 o 
   6  16   2       21.80        5.09      9.80 o 
   7  16   2        0.17        3.56     12.41 o 
  -7  17   2       13.27       -2.46     15.09 o 
  -6  17   2      111.18      132.87     28.55 o 
  -5  17   2      117.32      125.16     13.45 o 
  -4  17   2       72.22       85.55     10.91 o 
  -3  17   2        3.13        2.81      5.14 o 
  -2  17   2       90.24      102.76      9.52 o 
  -1  17   2      229.62      252.82     16.81 o 
   0  17   2       28.66       42.93      6.17 o 
   1  17   2       56.97       63.00      8.92 o 
   2  17   2        3.72       -6.67     11.02 o 
   3  17   2      108.09      135.80     15.38 o 
   4  17   2       61.51       55.24     11.20 o 
   5  17   2       14.12        0.74      8.27 o 
   6  17   2        8.27        9.22     13.34 o 
   7  17   2       14.10        3.06     13.39 o 
  -7  18   2        9.90       26.99     19.89 o 
  -6  18   2      103.20       62.53     23.88 o 
  -5  18   2      120.46      120.41     13.78 o 
  -4  18   2        7.58        6.24      6.69 o 
  -3  18   2      315.73      331.91     17.16 o 
  -2  18   2      652.43      638.11     24.39 o 
  -1  18   2      339.16      339.79     16.37 o 
   0  18   2       41.18       47.50      7.46 o 
   1  18   2      463.05      464.27     22.10 o 
   2  18   2      513.15      493.28     27.33 o 
   3  18   2      120.26      114.46     14.59 o 
   4  18   2        0.29        0.45      7.81 o 
   5  18   2      221.30      236.95     20.94 o 
   6  18   2       69.53       35.49     14.28 o 
  -6  19   2       75.57       79.43     26.05 o 
  -5  19   2      305.24      293.86     22.18 o 
  -4  19   2        0.17       -3.95      6.57 o 
  -3  19   2       35.38       36.44      8.44 o 
  -2  19   2      169.58      171.24     14.08 o 
  -1  19   2      212.87      256.79     16.40 o 
   0  19   2      283.27      311.19     18.29 o 
   1  19   2        0.05        1.18      7.00 o 
   2  19   2       37.23       28.25      9.58 o 
   3  19   2        3.71        3.80      7.93 o 
   4  19   2       31.95       45.58     11.71 o 
   5  19   2      126.11      108.35     42.07 o 
   6  19   2       38.52       28.29     15.35 o 
  -6  20   2       68.58       46.15     21.61 o 
  -5  20   2      393.35      420.10     48.39 o 
  -4  20   2      118.11      109.93     13.51 o 
  -3  20   2        3.05        2.46      7.11 o 
  -2  20   2       52.04       64.18     10.33 o 
  -1  20   2       90.66      103.62     14.08 o 
   0  20   2       38.02       36.55      8.72 o 
   1  20   2       34.06       32.61     10.26 o 
   2  20   2       30.18       24.19      9.75 o 
   3  20   2       10.46       11.28      8.72 o 
   4  20   2       31.78       21.17     17.59 o 
   5  20   2      152.85      132.61     45.63 o 
  -5  21   2       16.38       12.72     18.25 o 
  -4  21   2        0.00       -0.56      8.91 o 
  -3  21   2        0.24        2.20      8.80 o 
  -2  21   2        3.91        1.34      8.96 o 
  -1  21   2        8.64       10.01      8.84 o 
   0  21   2       27.45       20.92      9.87 o 
   1  21   2       26.55       19.34     13.04 o 
   2  21   2        0.04        3.97      8.76 o 
   3  21   2       27.42       12.90      9.45 o 
   4  21   2        0.37       -9.23     11.55 o 
   5  21   2        0.01        4.34     16.02 o 
  -5  22   2       33.94       24.50     20.94 o 
  -4  22   2        1.00       -6.10     17.30 o 
  -3  22   2       64.01       83.01     14.53 o 
  -2  22   2       51.42       21.65     10.76 o 
  -1  22   2       35.80       40.57     11.70 o 
   0  22   2        1.01       -8.17      8.17 o 
   1  22   2       93.08       87.60     14.27 o 
   2  22   2       83.26       77.98     16.60 o 
   3  22   2       31.77       21.57     12.83 o 
   4  22   2        9.23        7.17     13.60 o 
  -3  23   2        0.93        3.26     14.51 o 
  -2  23   2       18.16       -0.12     10.00 o 
  -1  23   2       27.27       35.42     20.89 o 
   0  23   2       19.89       13.85     12.51 o 
   1  23   2        0.06      -15.86     15.86 o 
   2  23   2        2.11        4.36     11.87 o 
   3  23   2        0.03       -3.09     12.26 o 
  -2  24   2       61.60       39.81     18.73 o 
  -1  24   2        6.62        1.86     12.30 o 
   0  24   2        1.04       -3.08     12.26 o 
   1  24   2       66.70      106.25     20.39 o 
   2  24   2       61.39       67.06     17.81 o 
  -9   1   3      148.19      187.18     38.39 o 
  -8   1   3      298.74      266.78     25.93 o 
  -7   1   3     2336.04     2159.20     82.11 o 
  -6   1   3     2670.19     2719.02     85.11 o 
  -5   1   3      626.40      692.31     25.38 o 
  -4   1   3      915.43      901.78     24.82 o 
  -3   1   3    16090.82    16478.29    477.45 o 
  -2   1   3    10064.56    10799.17    251.80 o 
  -1   1   3      464.61      547.57     14.28 o 
   0   1   3    15086.10    14663.65    344.09 o 
   1   1   3    12441.99    12481.45    232.59 o 
   2   1   3     2326.23     2496.45     43.42 o 
   3   1   3     2246.19     2288.39     47.46 o 
   4   1   3     4846.33     4657.50    101.71 o 
   5   1   3     3861.03     3944.19     95.09 o 
   6   1   3        1.25       -2.25      3.74 o 
   7   1   3      661.02      661.34     26.79 o 
   8   1   3     1024.29     1023.48     38.80 o 
   9   1   3      394.13      399.32     26.11 o 
  -9   2   3       41.84       62.71     16.46 o 
  -8   2   3        3.04       -6.14     12.66 o 
  -7   2   3      106.56      124.76     14.08 o 
  -6   2   3       14.07        3.24      5.59 o 
  -5   2   3      261.87      262.92     14.12 o 
  -4   2   3       23.54       35.30      4.33 o 
  -3   2   3       48.81       36.53      4.20 o 
  -2   2   3     2023.50     2013.27     48.33 o 
  -1   2   3     3049.18     2905.73     62.93 o 
   0   2   3     4394.48     4465.63    101.78 o 
   1   2   3       62.56       91.02      3.36 o 
   2   2   3      741.23      648.26     14.35 o 
   3   2   3     4209.36     4384.42    102.05 o 
   4   2   3     1247.88     1383.16     35.11 o 
   5   2   3      262.58      242.82     11.17 o 
   6   2   3       44.07       60.09      7.83 o 
   7   2   3        9.18       10.86      6.64 o 
   8   2   3       16.86       11.95      8.15 o 
   9   2   3        8.34       11.03     12.41 o 
  -9   3   3       31.06       58.70     16.63 o 
  -8   3   3       98.61      112.07     19.30 o 
  -7   3   3      162.32      182.72     15.68 o 
  -6   3   3      449.12      468.90     20.36 o 
  -5   3   3      117.54      109.77      8.31 o 
  -4   3   3     5778.54     5654.33    124.49 o 
  -3   3   3     6952.07     6932.50    163.09 o 
  -2   3   3     1331.47     1256.34     29.07 o 
  -1   3   3     1662.41     1610.21     33.61 o 
   0   3   3    13444.94    12020.61    254.35 o 
   1   3   3    22362.82    20164.98    500.50 o 
   2   3   3     2543.75     2338.46     54.35 o 
   3   3   3      124.42      115.07      4.37 o 
   4   3   3     3712.80     3786.94     90.36 o 
   5   3   3     2201.22     2284.97     63.17 o 
   6   3   3      536.33      590.21     23.80 o 
   7   3   3       92.52       93.64     12.41 o 
   8   3   3      132.70      111.46     12.38 o 
   9   3   3       44.53       46.57     25.21 o 
  -9   4   3      191.09      261.67     27.22 o 
  -8   4   3      150.25      151.76     21.84 o 
  -7   4   3      651.55      640.69     31.72 o 
  -6   4   3      107.74       98.44      7.94 o 
  -5   4   3     1258.59     1326.74     35.33 o 
  -4   4   3     2267.70     2351.26     58.30 o 
  -3   4   3      633.00      671.69     18.75 o 
  -2   4   3       29.25       62.93      3.90 o 
  -1   4   3     3904.31     3834.37     80.01 o 
   0   4   3      451.60      433.36     13.62 o 
   1   4   3        8.26       11.93      2.64 o 
   2   4   3      467.25      421.30     13.19 o 
   3   4   3     1606.54     1556.20     44.43 o 
   4   4   3       18.47       16.06      2.91 o 
   5   4   3      649.52      677.41     29.68 o 
   6   4   3      622.55      688.43     31.53 o 
   7   4   3      168.63      185.16     16.01 o 
   8   4   3        0.54       -8.30      8.30 o 
   9   4   3      187.41      204.68     63.09 o 
  -9   5   3        3.41        7.62     15.10 o 
  -8   5   3       36.03       30.48     14.59 o 
  -7   5   3      528.23      546.33     28.52 o 
  -6   5   3      338.38      354.42     14.81 o 
  -5   5   3        0.03        1.54      3.43 o 
  -4   5   3     1853.57     1796.22     45.64 o 
  -3   5   3     1954.95     1918.04     59.46 o 
  -2   5   3      521.05      498.33     11.66 o 
  -1   5   3      402.61      372.82     10.26 o 
   0   5   3      900.77      751.24     19.80 o 
   1   5   3     4125.31     3938.95     71.16 o 
   2   5   3      716.18      641.56     15.70 o 
   3   5   3      597.54      593.12     19.17 o 
   4   5   3     1100.62     1093.12     35.66 o 
   5   5   3      651.45      643.96     24.71 o 
   6   5   3       70.47       69.50      8.71 o 
   7   5   3      143.78      155.41     15.44 o 
   8   5   3      183.31      179.03     20.76 o 
   9   5   3       18.95        7.47     12.52 o 
 -10   6   3        8.86       14.21     19.35 o 
  -9   6   3      224.44      245.13     26.92 o 
  -8   6   3      703.91      750.83     47.95 o 
  -7   6   3      100.22      124.02     13.98 o 
  -6   6   3      242.20      220.49     17.72 o 
  -5   6   3     1479.84     1546.02     40.58 o 
  -4   6   3     2846.67     2903.25     71.38 o 
  -3   6   3      835.41      945.23     37.63 o 
  -2   6   3     3252.26     3422.21     66.42 o 
  -1   6   3     3973.49     4006.57     81.53 o 
   0   6   3      572.73      543.07     12.70 o 
   1   6   3      406.10      402.18     10.38 o 
   2   6   3     4037.15     4013.78     87.52 o 
   3   6   3     2028.56     1940.20     48.21 o 
   4   6   3      118.55      104.62      8.83 o 
   5   6   3     1082.88     1131.07     44.31 o 
   6   6   3     1119.15     1138.64     51.39 o 
   7   6   3      502.61      518.77     23.86 o 
   8   6   3       21.05        9.00     11.07 o 
   9   6   3      236.10      206.21     24.49 o 
 -10   7   3       24.01       40.51     24.89 o 
  -9   7   3       25.64       24.03     11.44 o 
  -8   7   3      122.39      172.65     24.26 o 
  -7   7   3      802.53      770.34     38.86 o 
  -6   7   3      672.20      645.29     31.21 o 
  -5   7   3        1.64        0.42      3.48 o 
  -4   7   3      172.78      203.86      9.24 o 
  -3   7   3      299.42      292.41     10.65 o 
  -2   7   3     3050.04     3045.00     59.79 o 
  -1   7   3       60.03       81.47      4.16 o 
   0   7   3      508.19      534.70     12.07 o 
   1   7   3       10.79        4.63      1.89 o 
   2   7   3       40.10       45.93      3.53 o 
   3   7   3       64.94       56.23      6.36 o 
   4   7   3     1445.73     1421.34     46.38 o 
   5   7   3      165.27      161.93     11.64 o 
   6   7   3        0.11       -4.98      4.98 o 
   7   7   3       52.40       39.48      8.63 o 
   8   7   3      324.50      301.60     43.89 o 
   9   7   3      172.18      152.61     23.21 o 
  -9   8   3       45.22       62.69     19.00 o 
  -8   8   3      397.39      384.91     26.16 o 
  -7   8   3        6.09       10.85      7.05 o 
  -6   8   3      176.72      190.51     15.87 o 
  -5   8   3     1590.71     1502.78     39.95 o 
  -4   8   3      879.18      900.21     23.57 o 
  -3   8   3       15.32       14.30      3.72 o 
  -2   8   3     6670.79     6795.57    137.64 o 
  -1   8   3    10139.01    10001.79    214.22 o 
   0   8   3     3179.87     3072.29     59.53 o 
   1   8   3     1077.15     1178.29     27.92 o 
   2   8   3     5363.61     5416.60    128.64 o 
   3   8   3     4702.94     4668.15    137.94 o 
   4   8   3     1066.51     1121.40     62.08 o 
   5   8   3      247.83      228.96     13.92 o 
   6   8   3      609.66      573.20     25.11 o 
   7   8   3      296.73      317.09     21.66 o 
   8   8   3        0.43       12.65     11.40 o 
   9   8   3       63.58       37.12     22.79 o 
  -9   9   3       13.21       13.92     17.98 o 
  -8   9   3       88.60      103.41     16.35 o 
  -7   9   3       69.08       57.80      8.30 o 
  -6   9   3        8.55       18.95      5.89 o 
  -5   9   3      466.75      445.75     21.71 o 
  -4   9   3      295.19      324.08     12.69 o 
  -3   9   3      400.36      413.71     15.52 o 
  -2   9   3      357.80      333.53     11.75 o 
  -1   9   3      678.58      678.78     17.56 o 
   0   9   3     1364.49     1337.60     29.54 o 
   1   9   3      570.76      521.66     13.17 o 
   2   9   3      455.19      460.58     13.59 o 
   3   9   3       75.39       82.00      8.12 o 
   4   9   3      306.42      290.55     15.01 o 
   5   9   3      108.20      110.24     10.45 o 
   6   9   3      245.15      234.08     15.39 o 
   7   9   3       53.33       52.68     12.00 o 
   8   9   3        9.93        5.85      9.16 o 
   9   9   3       43.76       63.66     26.21 o 
  -9  10   3      182.73      169.48     36.19 o 
  -8  10   3      266.60      268.52     23.39 o 
  -7  10   3       93.88       98.68     11.28 o 
  -6  10   3      212.36      221.46     20.46 o 
  -5  10   3     2102.15     2068.10     59.73 o 
  -4  10   3     1836.18     1825.03     44.15 o 
  -3  10   3      145.46      166.05      7.32 o 
  -2  10   3     1357.40     1390.43     33.34 o 
  -1  10   3     6027.48     6121.63    134.20 o 
   0  10   3     3218.38     3070.90     64.57 o 
   1  10   3      140.09      155.80      7.54 o 
   2  10   3     3799.84     3558.82    122.85 o 
   3  10   3     2112.13     2116.63    111.46 o 
   4  10   3     1106.92     1074.98     47.01 o 
   5  10   3      284.10      271.29     15.55 o 
   6  10   3      962.24      954.45     42.36 o 
   7  10   3      264.10      270.22     20.73 o 
   8  10   3        3.83       -4.42      8.41 o 
  -9  11   3       61.93       57.62     24.79 o 
  -8  11   3      103.97      119.58     17.83 o 
  -7  11   3        2.00       -2.46      7.20 o 
  -6  11   3      423.70      421.92     18.86 o 
  -5  11   3      600.86      577.25     21.85 o 
  -4  11   3      471.20      456.00     16.30 o 
  -3  11   3      274.91      297.94     11.21 o 
  -2  11   3      889.34      927.81     26.11 o 
  -1  11   3      445.32      444.56     14.54 o 
   0  11   3      541.25      528.11     16.38 o 
   1  11   3      295.62      308.34     10.59 o 
   2  11   3      277.19      257.65     12.21 o 
   3  11   3       38.89       25.89     10.27 o 
   4  11   3      184.37      184.07     12.55 o 
   5  11   3      104.25      106.34     10.97 o 
   6  11   3      145.36      159.02     16.28 o 
   7  11   3       84.91       73.27     12.92 o 
   8  11   3        8.63       -6.73      9.10 o 
  -9  12   3      283.00      361.45     47.96 o 
  -8  12   3      440.55      401.31     46.76 o 
  -7  12   3       40.28       41.60      9.65 o 
  -6  12   3       75.17       83.13     10.99 o 
  -5  12   3     1281.52     1343.65     47.10 o 
  -4  12   3     2094.28     2029.66     58.73 o 
  -3  12   3      177.06      166.73      8.67 o 
  -2  12   3      204.35      232.14     10.29 o 
  -1  12   3      128.29      127.13      7.64 o 
   0  12   3     1082.75     1064.20     29.19 o 
   1  12   3        0.27        3.62      3.20 o 
   2  12   3      956.86      941.46     33.57 o 
   3  12   3      193.96      189.80     12.88 o 
   4  12   3        9.67       13.41      5.86 o 
   5  12   3      201.59      166.89     14.87 o 
   6  12   3      859.64      828.44     39.18 o 
   7  12   3      251.00      206.92     18.91 o 
   8  12   3        2.42        3.60     12.21 o 
  -8  13   3      109.45      134.18     31.44 o 
  -7  13   3       13.14       13.96      8.43 o 
  -6  13   3        2.19        4.43      6.77 o 
  -5  13   3       19.22       10.83      8.06 o 
  -4  13   3        4.22       14.87      6.24 o 
  -3  13   3      536.63      550.11     18.98 o 
  -2  13   3      883.11      836.94     24.61 o 
  -1  13   3      279.35      295.45     11.85 o 
   0  13   3      786.10      785.33     21.38 o 
   1  13   3     1498.80     1435.37     38.67 o 
   2  13   3      858.23      842.60     35.02 o 
   3  13   3        0.60        1.40      5.20 o 
   4  13   3      279.89      277.26     18.35 o 
   5  13   3       97.16       88.71     11.85 o 
   6  13   3       91.01      116.52     14.99 o 
   7  13   3        0.16       10.07      9.59 o 
   8  13   3       15.87       31.13     14.75 o 
  -8  14   3       22.95       21.21     19.65 o 
  -7  14   3       21.94       23.49     11.76 o 
  -6  14   3      281.98      316.97     19.22 o 
  -5  14   3      282.09      309.24     18.13 o 
  -4  14   3       28.69       34.99      7.15 o 
  -3  14   3      200.17      212.71     12.37 o 
  -2  14   3     1351.58     1360.49     40.87 o 
  -1  14   3     1504.13     1590.12     46.28 o 
   0  14   3      139.74      149.47      8.07 o 
   1  14   3      210.94      229.39     12.10 o 
   2  14   3      626.51      646.81     26.12 o 
   3  14   3     1295.66     1259.87     51.47 o 
   4  14   3      140.36      140.97     14.15 o 
   5  14   3        3.88       11.87      7.95 o 
   6  14   3       90.28       80.77     13.13 o 
   7  14   3       97.97       86.80     14.79 o 
   8  14   3       60.26       60.67     18.00 o 
  -8  15   3        4.49        8.72     18.43 o 
  -7  15   3       69.21       60.11     17.15 o 
  -6  15   3      322.30      326.97     20.29 o 
  -5  15   3      114.31      107.55     14.16 o 
  -4  15   3       23.51       17.67      6.83 o 
  -3  15   3      519.41      543.78     21.44 o 
  -2  15   3      567.82      539.89     27.52 o 
  -1  15   3       15.88       13.63      6.17 o 
   0  15   3      404.70      424.47     28.36 o 
   1  15   3      330.20      331.80     16.89 o 
   2  15   3      225.17      205.91     15.91 o 
   3  15   3      129.68      140.69     14.15 o 
   4  15   3      212.66      212.57     18.28 o 
   5  15   3       47.06       39.73     10.26 o 
   6  15   3        3.75       -4.99      9.29 o 
   7  15   3       47.38       21.75     13.88 o 
  -7  16   3        6.98       12.81     16.90 o 
  -6  16   3      405.77      428.85     28.45 o 
  -5  16   3       57.13       47.65     13.05 o 
  -4  16   3        0.73        0.59      5.75 o 
  -3  16   3      111.60      122.64     10.30 o 
  -2  16   3      576.86      608.15     25.37 o 
  -1  16   3     1137.65     1143.24     39.80 o 
   0  16   3        0.20        1.07      5.04 o 
   1  16   3       53.55       66.53      8.58 o 
   2  16   3      158.40      174.08     23.09 o 
   3  16   3      420.68      423.00     32.63 o 
   4  16   3      111.00      128.50     15.18 o 
   5  16   3        0.23       -4.98      7.58 o 
   6  16   3       10.00       10.42     10.30 o 
   7  16   3       22.96       11.66     13.34 o 
  -7  17   3      114.38      128.05     30.19 o 
  -6  17   3      598.51      572.54     28.15 o 
  -5  17   3       99.63       79.45     11.39 o 
  -4  17   3       23.31       17.41      7.27 o 
  -3  17   3      227.81      242.80     14.29 o 
  -2  17   3      240.21      235.72     17.77 o 
  -1  17   3      114.16       94.56     12.01 o 
   0  17   3      110.46       97.79     10.46 o 
   1  17   3       81.92       63.61     10.51 o 
   2  17   3       11.65       17.53      8.27 o 
   3  17   3      129.63      130.88     14.98 o 
   4  17   3      290.40      268.04     29.92 o 
   5  17   3       82.66       66.37     13.08 o 
   6  17   3       31.44       17.20     12.76 o 
   7  17   3      167.01      186.41     38.63 o 
  -7  18   3       21.41       24.24     19.47 o 
  -6  18   3      114.05      131.29     19.64 o 
  -5  18   3      207.35      203.27     20.36 o 
  -4  18   3       18.35       21.10      8.46 o 
  -3  18   3        0.55       -3.21      5.53 o 
  -2  18   3       75.32       81.37     11.93 o 
  -1  18   3        8.34       15.06      7.98 o 
   0  18   3        3.77        6.49      6.09 o 
   1  18   3       12.62        6.63      7.71 o 
   2  18   3       38.93       37.29      9.66 o 
   3  18   3       18.46       15.09      8.83 o 
   4  18   3        6.28        0.65      7.83 o 
   5  18   3       11.78       19.51     10.37 o 
   6  18   3       55.94       50.91     16.71 o 
  -6  19   3       52.55       76.95     24.77 o 
  -5  19   3       29.14       22.55      9.23 o 
  -4  19   3       32.84       41.66     11.53 o 
  -3  19   3      223.64      226.60     17.08 o 
  -2  19   3       28.76       26.39      9.28 o 
  -1  19   3        3.59      -11.58     12.16 o 
   0  19   3      120.39      150.51     15.35 o 
   1  19   3      254.00      264.45     19.75 o 
   2  19   3       78.59       88.57     13.59 o 
   3  19   3       27.59       27.94     10.18 o 
   4  19   3       28.88       19.79     10.17 o 
   5  19   3      113.70      112.19     19.99 o 
   6  19   3        0.76        4.85     12.35 o 
  -6  20   3        9.34       19.08     19.04 o 
  -5  20   3       50.81       59.39     14.60 o 
  -4  20   3        5.91       -3.16      7.51 o 
  -3  20   3       32.87       45.87     10.23 o 
  -2  20   3        1.14        5.43      8.24 o 
  -1  20   3        4.33       -2.57      7.49 o 
   0  20   3        0.69       -6.95      6.95 o 
   1  20   3        0.48       -2.52      7.32 o 
   2  20   3        0.22        6.74     14.16 o 
   3  20   3        0.35       -1.20      7.89 o 
   4  20   3        1.94      -10.27     10.27 o 
   5  20   3        0.01        3.32     12.12 o 
  -5  21   3        0.96       -6.81     13.98 o 
  -4  21   3       88.38       83.92     18.05 o 
  -3  21   3      187.76      176.43     18.30 o 
  -2  21   3       33.96       30.51     10.49 o 
  -1  21   3       20.64       42.42     30.88 o 
   0  21   3      207.02      239.66     24.25 o 
   1  21   3      291.75      290.78     22.46 o 
   2  21   3      117.27      117.48     15.98 o 
   3  21   3        1.25        4.43     11.46 o 
   4  21   3       44.64       53.36     30.94 o 
  -4  22   3       75.68       84.79     24.03 o 
  -3  22   3      154.63      136.96     28.30 o 
  -2  22   3       71.01       50.68     15.30 o 
  -1  22   3        7.89       13.38     27.32 o 
   0  22   3        3.31       12.43     19.95 o 
   1  22   3        0.06        8.25      9.26 o 
   2  22   3       10.67       10.21     17.88 o 
   3  22   3        7.39       12.12     12.45 o 
   4  22   3       60.90       61.63     17.78 o 
  -3  23   3       37.19       24.64     17.01 o 
  -2  23   3       54.57       89.04     18.63 o 
  -1  23   3        0.48       -3.36     11.15 o 
   0  23   3        3.26       -3.36     24.63 o 
   1  23   3        7.42      -11.25     11.25 o 
   2  23   3       13.07       19.54     13.40 o 
   3  23   3        3.07       12.33     13.44 o 
  -2  24   3        4.19       -8.43     14.55 o 
  -1  24   3       54.78       56.90     16.99 o 
   0  24   3       11.65        1.07     15.60 o 
   1  24   3        0.09      -10.65     11.90 o 
  -9   0   4       15.89       60.96     24.82 o 
  -8   0   4      212.89      276.29     39.69 o 
  -7   0   4      316.08      331.27     24.97 o 
  -6   0   4        1.90        1.08      6.80 o 
  -5   0   4     2696.65     2580.87    113.86 o 
  -4   0   4     4894.01     4901.17    349.98 o 
  -3   0   4     2824.89     2937.97    125.27 o 
  -2   0   4     5588.26     5365.26    221.76 o 
  -1   0   4    15068.91    13760.91    388.39 o 
   0   0   4    27688.91    23772.47    728.71 o 
   1   0   4     5834.69     5730.05    159.57 o 
   2   0   4     1345.62     1255.71     36.03 o 
   3   0   4     9703.37     9737.15    246.68 o 
   4   0   4     7391.21     7484.39    212.41 o 
   5   0   4     1948.26     1147.34     74.45 o 
   6   0   4      353.75      317.84     43.56 o 
   7   0   4      834.01      857.86     55.70 o 
   8   0   4      121.90      126.92     18.24 o 
   9   0   4       28.83       33.93     19.92 o 
  -9   1   4       27.79       30.23     14.63 o 
  -8   1   4       10.43       10.31     13.38 o 
  -7   1   4      101.20       99.49     10.63 o 
  -6   1   4      244.30      231.28     13.49 o 
  -5   1   4      810.58      814.97     29.73 o 
  -4   1   4      256.59      245.39     12.52 o 
  -3   1   4      279.09      312.35     11.71 o 
  -2   1   4      151.15      172.72      6.89 o 
  -1   1   4       16.86       13.34      2.24 o 
   0   1   4      393.87      431.63     10.37 o 
   1   1   4       13.90       13.12      1.65 o 
   2   1   4      131.84      147.10      4.42 o 
   3   1   4      885.05      899.46     18.02 o 
   4   1   4      622.32      603.51     15.99 o 
   5   1   4       22.96       20.87      6.36 o 
   6   1   4        4.06       -2.29      5.01 o 
   7   1   4       71.04       67.08     11.23 o 
   8   1   4      248.47      269.16     20.79 o 
   9   1   4       27.59       27.39     14.78 o 
  -9   2   4       46.47       63.84     17.31 o 
  -8   2   4      824.37      763.66     48.41 o 
  -7   2   4      877.42      821.54     32.08 o 
  -6   2   4      242.41      264.77     14.60 o 
  -5   2   4      721.07      666.63     26.41 o 
  -4   2   4     5767.67     5800.98    151.54 o 
  -3   2   4     4249.83     4177.15     99.79 o 
  -2   2   4      117.05      137.88      6.13 o 
  -1   2   4     3222.96     2928.81     56.45 o 
   0   2   4     7734.04     7301.73    184.19 o 
   1   2   4     2407.83     2510.31     59.26 o 
   2   2   4      972.95      908.31     20.94 o 
   3   2   4     2676.77     2654.63     51.32 o 
   4   2   4     2595.22     2572.70     57.79 o 
   5   2   4       27.27       34.53      6.27 o 
   6   2   4      678.97      726.72     27.69 o 
   7   2   4      923.99      980.37     36.17 o 
   8   2   4      208.94      213.74     20.16 o 
   9   2   4        1.82       12.26     12.52 o 
  -9   3   4       86.80       91.48     19.83 o 
  -8   3   4        1.68        3.19     11.97 o 
  -7   3   4       66.17       56.97      8.46 o 
  -6   3   4      493.65      460.12     20.68 o 
  -5   3   4      622.34      630.57     21.36 o 
  -4   3   4       80.38       98.59      7.14 o 
  -3   3   4      498.70      507.27     15.25 o 
  -2   3   4     2740.52     2827.40     67.77 o 
  -1   3   4      627.02      665.43     26.08 o 
   0   3   4      867.05      920.70     23.22 o 
   1   3   4     5095.69     5212.09    131.88 o 
   2   3   4      946.97      951.97     20.86 o 
   3   3   4        0.83        3.89      2.22 o 
   4   3   4     1554.10     1503.64     37.97 o 
   5   3   4      556.35      629.92     21.20 o 
   6   3   4      269.70      294.92     15.89 o 
   7   3   4       13.99       15.51      8.78 o 
   8   3   4      200.49      152.96     16.85 o 
   9   3   4      132.55      146.16     28.46 o 
  -9   4   4      214.33      262.03     42.55 o 
  -8   4   4      741.74      748.41     47.94 o 
  -7   4   4      629.87      647.32     32.25 o 
  -6   4   4        0.32        1.60      4.15 o 
  -5   4   4      459.16      482.32     17.63 o 
  -4   4   4     3163.10     3220.83     86.10 o 
  -3   4   4     2304.83     2464.41     55.85 o 
  -2   4   4       32.50       40.41      4.49 o 
  -1   4   4     3186.32     3169.88     64.97 o 
   0   4   4     2420.07     2183.80     51.89 o 
   1   4   4      773.79      782.19     20.64 o 
   2   4   4     1067.46     1097.64     32.79 o 
   3   4   4     3230.06     3236.40     84.33 o 
   4   4   4      776.58      753.91     23.46 o 
   5   4   4       28.32       20.53      5.43 o 
   6   4   4      394.57      376.25     18.04 o 
   7   4   4      830.48      771.76     59.57 o 
   8   4   4      369.76      409.19     34.26 o 
   9   4   4        2.12        4.02     12.20 o 
  -9   5   4       84.78      121.04     25.88 o 
  -8   5   4      122.34       90.61     19.74 o 
  -7   5   4       17.00       16.16      8.94 o 
  -6   5   4      444.67      374.84     15.78 o 
  -5   5   4      215.38      226.03     10.93 o 
  -4   5   4        9.60        4.82      3.88 o 
  -3   5   4     1012.08      988.14     24.55 o 
  -2   5   4     5423.38     5621.10    136.61 o 
  -1   5   4     2320.18     2392.10     67.17 o 
   0   5   4      601.61      691.24     36.90 o 
   1   5   4     2817.23     2687.29     70.02 o 
   2   5   4     4040.15     3910.99     92.06 o 
   3   5   4     2623.66     2552.14     61.77 o 
   4   5   4      147.21      181.98     13.00 o 
   5   5   4      533.76      586.19     23.44 o 
   6   5   4      227.87      255.57     15.01 o 
   7   5   4       33.71       31.90     10.13 o 
   8   5   4        1.83        7.85     11.10 o 
   9   5   4       56.80       66.36     17.10 o 
 -10   6   4        4.45      -11.89     17.60 o 
  -9   6   4       76.51       90.60     28.67 o 
  -8   6   4       40.72       55.02     21.90 o 
  -7   6   4       67.41       64.17     11.46 o 
  -6   6   4      165.76      156.54     12.13 o 
  -5   6   4      934.97      959.00     29.98 o 
  -4   6   4      767.15      774.16     24.67 o 
  -3   6   4      155.45      142.43     12.43 o 
  -2   6   4      579.09      577.26     14.43 o 
  -1   6   4     4321.92     4406.00     95.78 o 
   0   6   4     4354.35     4157.64    120.55 o 
   1   6   4      382.45      353.59     10.67 o 
   2   6   4       72.67       77.18      5.23 o 
   3   6   4     2271.52     2248.08     60.94 o 
   4   6   4      707.13      762.54     27.58 o 
   5   6   4      330.83      327.55     20.97 o 
   6   6   4        2.10        4.44      5.27 o 
   7   6   4       63.13       76.74     11.91 o 
   8   6   4       86.67      103.29     17.87 o 
   9   6   4        6.99        0.28     16.40 o 
  -9   7   4      103.18      121.36     32.81 o 
  -8   7   4      316.79      335.26     57.49 o 
  -7   7   4       57.03       50.86     11.07 o 
  -6   7   4     1053.91     1024.29     37.52 o 
  -5   7   4     1564.21     1493.03     43.65 o 
  -4   7   4      284.81      306.72     14.96 o 
  -3   7   4      655.00      631.01     18.72 o 
  -2   7   4     4943.34     4851.21    111.26 o 
  -1   7   4     2372.96     2352.51     52.72 o 
   0   7   4       17.34       20.47      3.39 o 
   1   7   4     1259.13     1241.74     29.78 o 
   2   7   4     3835.41     3818.88     90.61 o 
   3   7   4      674.91      667.19     24.39 o 
   4   7   4      162.91      160.88     10.64 o 
   5   7   4     1583.99     1578.86     68.58 o 
   6   7   4      402.69      433.51     20.73 o 
   7   7   4       20.28        8.16      8.25 o 
   8   7   4      136.90      134.35     29.02 o 
   9   7   4      105.77       80.11     18.65 o 
  -9   8   4       90.14       84.93     20.13 o 
  -8   8   4        3.11       33.58     11.69 o 
  -7   8   4        2.44        7.13     10.79 o 
  -6   8   4      142.95      136.25     14.21 o 
  -5   8   4     1224.23     1248.37     37.72 o 
  -4   8   4      587.14      611.49     20.84 o 
  -3   8   4      251.60      244.77      9.28 o 
  -2   8   4      369.12      371.11     10.80 o 
  -1   8   4     3709.62     3738.90     82.54 o 
   0   8   4     1910.28     1973.39     49.10 o 
   1   8   4       19.80       17.39      2.71 o 
   2   8   4      171.03      167.31      7.30 o 
   3   8   4      432.15      415.50     24.27 o 
   4   8   4     1425.39     1341.73     44.64 o 
   5   8   4       86.02       75.72      8.85 o 
   6   8   4       13.64       15.56      6.83 o 
   7   8   4       23.09        0.45      6.88 o 
   8   8   4       60.27       55.79     14.60 o 
  -9   9   4      401.01      316.55     43.49 o 
  -8   9   4       49.46       71.16     14.59 o 
  -7   9   4       93.59       97.03     11.99 o 
  -6   9   4     1342.69     1334.33     59.45 o 
  -5   9   4     2860.08     2866.75     71.86 o 
  -4   9   4      858.75      857.05     24.82 o 
  -3   9   4      906.11      989.30     30.20 o 
  -2   9   4     1220.63     1263.65     30.97 o 
  -1   9   4     3187.57     3000.62     62.56 o 
   0   9   4      115.49      104.77      6.30 o 
   1   9   4     1384.81     1322.67     34.09 o 
   2   9   4     1199.33     1231.84     35.14 o 
   3   9   4       25.23       29.48      7.11 o 
   4   9   4      273.81      260.57     19.30 o 
   5   9   4     1482.43     1352.16     46.36 o 
   6   9   4      442.71      434.20     21.30 o 
   7   9   4       31.46       37.48     10.18 o 
   8   9   4      244.53      227.58     37.26 o 
  -9  10   4       80.19      114.28     30.47 o 
  -8  10   4      108.59      146.34     19.00 o 
  -7  10   4       66.62       80.84      9.58 o 
  -6  10   4       10.51       10.03      6.66 o 
  -5  10   4       94.05       88.65      9.93 o 
  -4  10   4        6.22       12.57      4.85 o 
  -3  10   4      202.52      233.41     12.34 o 
  -2  10   4       62.68       59.01      4.71 o 
  -1  10   4      174.88      183.24      8.27 o 
   0  10   4      703.21      717.93     20.50 o 
   1  10   4      134.75      136.43      7.08 o 
   2  10   4       71.83       67.45      5.84 o 
   3  10   4       24.16       15.47      5.36 o 
   4  10   4       36.38       24.73      6.32 o 
   5  10   4      106.08       97.02     10.47 o 
   6  10   4       15.11       10.20      7.22 o 
   7  10   4       42.06       41.93     10.58 o 
   8  10   4       34.36       22.40     13.79 o 
  -9  11   4      150.77      129.05     31.62 o 
  -8  11   4        0.07       14.36     11.29 o 
  -7  11   4      246.60      276.92     16.03 o 
  -6  11   4      304.18      309.46     15.98 o 
  -5  11   4      103.04      101.00      9.03 o 
  -4  11   4       93.19      112.69      8.04 o 
  -3  11   4     3462.81     3426.69     78.21 o 
  -2  11   4     2915.20     2995.04     90.15 o 
  -1  11   4      410.42      409.30     15.10 o 
   0  11   4      626.40      681.02     22.34 o 
   1  11   4     5207.44     5178.62    137.11 o 
   2  11   4     4669.25     4479.06    133.59 o 
   3  11   4      128.15      132.64     10.39 o 
   4  11   4      186.55      174.43     13.85 o 
   5  11   4      675.16      665.30     27.57 o 
   6  11   4      670.61      684.00     62.31 o 
   7  11   4       23.20       13.24     10.93 o 
   8  11   4       69.06       58.77     16.03 o 
  -8  12   4        2.33       22.31     14.73 o 
  -7  12   4      343.10      379.98     21.68 o 
  -6  12   4      195.97      175.01     12.62 o 
  -5  12   4        5.69        7.76      5.11 o 
  -4  12   4      183.00      183.02     10.90 o 
  -3  12   4      231.66      227.46     11.27 o 
  -2  12   4      688.89      689.78     22.87 o 
  -1  12   4      100.41      110.23      7.78 o 
   0  12   4       40.05       36.61      5.39 o 
   1  12   4       40.30       39.97      5.47 o 
   2  12   4        1.99       -0.65      4.93 o 
   3  12   4        8.42        7.46      5.38 o 
   4  12   4       43.29       29.82      7.17 o 
   5  12   4       80.17       82.45     10.58 o 
   6  12   4      131.82      149.36     15.79 o 
   7  12   4       18.22       25.12     13.43 o 
   8  12   4        1.92        0.23     12.42 o 
  -8  13   4        2.80       -5.16     12.12 o 
  -7  13   4      334.70      347.38     23.62 o 
  -6  13   4      275.26      301.53     20.33 o 
  -5  13   4      115.11      106.52     11.26 o 
  -4  13   4      115.63      114.60     10.96 o 
  -3  13   4      866.16      929.94     30.49 o 
  -2  13   4     1973.93     2031.03     57.02 o 
  -1  13   4      101.72      108.19      9.30 o 
   0  13   4      142.84      151.43      9.45 o 
   1  13   4     1295.14     1232.03     56.97 o 
   2  13   4     1027.37      990.17     35.67 o 
   3  13   4      193.83      182.92     12.87 o 
   4  13   4      109.67       95.74     18.31 o 
   5  13   4      231.29      263.75     25.03 o 
   6  13   4      122.78      121.50     15.44 o 
   7  13   4       10.86        5.48      9.10 o 
  -8  14   4       35.93       20.30     20.83 o 
  -7  14   4      502.78      482.56     35.49 o 
  -6  14   4      266.08      240.00     17.52 o 
  -5  14   4        0.19       -1.90      6.34 o 
  -4  14   4      131.36      152.72     12.55 o 
  -3  14   4     1038.13      985.60     32.33 o 
  -2  14   4      350.64      314.91     15.84 o 
  -1  14   4       25.88       27.14      5.97 o 
   0  14   4       34.35       35.60      5.84 o 
   1  14   4        1.20        5.09      5.18 o 
   2  14   4       36.38       29.59     11.61 o 
   3  14   4      393.73      380.13     19.03 o 
   4  14   4       60.00       59.83     11.47 o 
   5  14   4       93.43       95.39     13.49 o 
   6  14   4      187.94      167.54     17.40 o 
   7  14   4      102.41      112.76     27.50 o 
  -8  15   4       10.74       42.48     22.02 o 
  -7  15   4       94.02       85.27     14.73 o 
  -6  15   4      622.92      640.07     35.51 o 
  -5  15   4      291.33      263.05     17.06 o 
  -4  15   4       11.12       13.31      6.35 o 
  -3  15   4       70.49       75.39      8.75 o 
  -2  15   4      211.78      241.62     16.71 o 
  -1  15   4      160.47      179.34     31.03 o 
   0  15   4       23.71       26.54     11.47 o 
   1  15   4      120.55      165.97     14.11 o 
   2  15   4       11.69        1.32      6.28 o 
   3  15   4       30.17       17.17      7.88 o 
   4  15   4      150.53      175.69     16.18 o 
   5  15   4      254.09      270.12     20.51 o 
   6  15   4       79.93       89.79     14.44 o 
   7  15   4        5.44        3.15     12.60 o 
  -7  16   4       44.30       22.12     11.55 o 
  -6  16   4      170.39      158.76     15.32 o 
  -5  16   4        3.67        6.79      7.22 o 
  -4  16   4      166.88      165.27     13.57 o 
  -3  16   4      172.38      151.02     11.36 o 
  -2  16   4       10.95        1.65      6.18 o 
  -1  16   4      203.95      229.58     16.03 o 
   0  16   4      718.79      719.39     33.65 o 
   1  16   4      288.57      282.38     19.00 o 
   2  16   4        0.22       -0.98      6.93 o 
   3  16   4      160.08      166.24     28.28 o 
   4  16   4      299.07      288.58     20.65 o 
   5  16   4       35.99       25.66     10.11 o 
   6  16   4        0.17       -7.39     23.04 o 
  -7  17   4       37.10       14.66     18.31 o 
  -6  17   4      126.37      141.70     15.03 o 
  -5  17   4        4.59        3.85      7.16 o 
  -4  17   4       67.17       69.99     10.19 o 
  -3  17   4       84.05       80.60     10.95 o 
  -2  17   4      171.82      217.29     24.59 o 
  -1  17   4        4.24        3.58      6.44 o 
   0  17   4       38.33       37.74      9.04 o 
   1  17   4       55.68       73.87     14.01 o 
   2  17   4      124.20      153.67     15.11 o 
   3  17   4       70.73       59.04     11.71 o 
   4  17   4        3.66       -2.46      9.69 o 
   5  17   4       15.64       12.52      9.64 o 
   6  17   4       56.20       48.11     41.76 o 
  -6  18   4       12.80        6.65      9.95 o 
  -5  18   4       24.25       35.48      9.35 o 
  -4  18   4      207.33      205.82     18.49 o 
  -3  18   4      127.53      131.02     13.44 o 
  -2  18   4       13.55       18.68      8.52 o 
  -1  18   4      196.04      209.62     40.56 o 
   0  18   4      474.70      515.53     33.89 o 
   1  18   4      269.25      236.82     18.45 o 
   2  18   4       80.75       78.47     12.49 o 
   3  18   4      141.19      140.99     16.41 o 
   4  18   4       84.66       82.72     13.48 o 
   5  18   4       32.44       24.98     12.73 o 
   6  18   4        1.18        4.51     12.53 o 
  -6  19   4        1.16       -5.56     10.62 o 
  -5  19   4       52.90       49.68     12.34 o 
  -4  19   4      202.35      207.66     19.95 o 
  -3  19   4      216.52      277.91     20.36 o 
  -2  19   4       66.31       56.17     11.24 o 
  -1  19   4        5.91        3.75      9.76 o 
   0  19   4      115.94       99.06     16.40 o 
   1  19   4       99.69      139.91     15.29 o 
   2  19   4      220.31      240.79     19.71 o 
   3  19   4       52.55       33.37     10.97 o 
   4  19   4        3.80       -5.27     19.20 o 
   5  19   4        0.57      -11.00     14.73 o 
  -5  20   4       31.95        4.13     14.36 o 
  -4  20   4      171.89      146.75     23.03 o 
  -3  20   4      244.66      230.80     17.71 o 
  -2  20   4        6.17       -0.44      9.62 o 
  -1  20   4        1.11        5.61     13.69 o 
   0  20   4       57.74       42.38     13.18 o 
   1  20   4        0.13       -8.76      9.84 o 
   2  20   4       21.44       20.55      9.83 o 
   3  20   4       59.67       57.70     19.87 o 
   4  20   4        1.71        8.29     15.94 o 
   5  20   4        9.80       -8.02     11.18 o 
  -5  21   4       11.18       -6.14     14.68 o 
  -4  21   4        6.18       16.84     15.74 o 
  -3  21   4       10.85       23.19     10.51 o 
  -2  21   4       23.71        6.99     11.11 o 
  -1  21   4        0.85        4.67     12.67 o 
   0  21   4        3.03       -3.19     10.45 o 
   1  21   4       13.94       15.24      9.19 o 
   2  21   4       24.71       23.27     13.32 o 
   3  21   4       30.83       14.07     12.19 o 
   4  21   4        0.14       -7.90     11.68 o 
  -4  22   4       82.65       91.77     24.77 o 
  -3  22   4        5.09        5.39     14.83 o 
  -2  22   4       11.01       16.54     12.37 o 
  -1  22   4      112.59      113.38     28.35 o 
   0  22   4       59.04       42.24     14.68 o 
   1  22   4        2.01        2.96     11.36 o 
   2  22   4       33.10       35.78     14.31 o 
   3  22   4       37.37       31.04     14.47 o 
  -3  23   4        0.30       13.59     16.38 o 
  -2  23   4       24.73       21.32     13.15 o 
  -1  23   4       38.59       19.48     13.25 o 
   0  23   4        3.03        0.36     11.71 o 
   1  23   4        4.95       -1.17     12.18 o 
   2  23   4       29.89       37.28     15.03 o 
  -9   1   5      250.37      228.70     46.08 o 
  -8   1   5      502.43      518.68     38.99 o 
  -7   1   5        2.01        8.78      5.99 o 
  -6   1   5      551.26      532.32     22.78 o 
  -5   1   5     2387.96     2302.12     72.66 o 
  -4   1   5     2147.06     2166.44     59.75 o 
  -3   1   5        6.04        6.47      3.27 o 
  -2   1   5     1985.96     1850.36     42.23 o 
  -1   1   5     2964.03     2708.35     61.01 o 
   0   1   5     1690.91     1721.31     35.99 o 
   1   1   5      454.52      470.70     13.82 o 
   2   1   5     4722.39     4317.86     90.60 o 
   3   1   5      724.91      749.12     20.32 o 
   4   1   5       22.87       18.99      4.06 o 
   5   1   5      837.93      889.72     48.31 o 
   6   1   5     1099.38     1119.43     70.76 o 
   7   1   5      309.34      352.70     57.67 o 
   8   1   5       62.29       47.49     14.69 o 
   9   1   5       91.64       69.42     17.72 o 
  -9   2   5       16.72       29.49     15.51 o 
  -8   2   5       60.98       69.73     12.79 o 
  -7   2   5        0.67        0.04      4.96 o 
  -6   2   5       32.70       32.88      6.04 o 
  -5   2   5        1.41       -1.68      4.09 o 
  -4   2   5      367.66      326.82     16.67 o 
  -3   2   5      725.36      660.26     21.43 o 
  -2   2   5      158.75      197.30      7.59 o 
  -1   2   5     2609.09     2557.52     49.48 o 
   0   2   5     1673.50     1499.68     35.83 o 
   1   2   5     1174.49     1181.89     29.04 o 
   2   2   5     1440.06     1413.48     37.50 o 
   3   2   5       73.56       80.13      5.29 o 
   4   2   5      619.71      579.45     23.86 o 
   5   2   5      189.64      223.97     18.89 o 
   6   2   5      115.25      115.22     12.71 o 
   7   2   5       48.90       69.17     12.43 o 
   8   2   5       59.61       62.74     15.94 o 
   9   2   5       14.38        2.75     19.18 o 
  -9   3   5       97.93      127.13     37.67 o 
  -8   3   5      137.84      140.40     16.34 o 
  -7   3   5        3.35       13.18      6.80 o 
  -6   3   5      493.12      472.25     20.05 o 
  -5   3   5      998.41      983.37     30.76 o 
  -4   3   5      875.80      889.63     27.63 o 
  -3   3   5     1207.75     1150.14     31.23 o 
  -2   3   5     6527.44     5928.01    173.75 o 
  -1   3   5    10724.01     9937.70    308.16 o 
   0   3   5     1805.70     1773.64     43.34 o 
   1   3   5     1118.88     1075.86     29.44 o 
   2   3   5     7309.28     7377.45    328.15 o 
   3   3   5     5627.02     5839.72    242.72 o 
   4   3   5     1583.44     1558.01     66.49 o 
   5   3   5      203.41      176.01     26.04 o 
   6   3   5      926.20      972.12     51.38 o 
   7   3   5      329.54      328.43     25.61 o 
   8   3   5       43.49       49.83     11.76 o 
   9   3   5       30.96       14.13     19.61 o 
  -9   4   5       23.40       23.46     22.48 o 
  -8   4   5       29.30       29.63     10.54 o 
  -7   4   5      372.62      365.17     18.91 o 
  -6   4   5     1094.49     1082.29     34.18 o 
  -5   4   5      446.34      475.85     17.88 o 
  -4   4   5      408.27      393.25     15.29 o 
  -3   4   5     1151.20     1167.25     34.01 o 
  -2   4   5     2883.69     2755.10     72.65 o 
  -1   4   5      111.26      124.88      7.11 o 
   0   4   5      729.46      740.51     28.05 o 
   1   4   5      961.25      911.54     25.89 o 
   2   4   5        7.93       14.91      2.60 o 
   3   4   5       17.75       18.53      5.51 o 
   4   4   5     1228.34     1303.98     61.77 o 
   5   4   5      165.95      203.35     12.41 o 
   6   4   5       46.61       40.07      9.30 o 
   7   4   5      236.44      233.26     18.55 o 
   8   4   5      191.71      195.07     18.88 o 
  -9   5   5      156.03      121.68     32.76 o 
  -8   5   5      183.71      234.80     19.69 o 
  -7   5   5       10.54       25.73     10.12 o 
  -6   5   5      532.66      474.86     18.69 o 
  -5   5   5     1776.31     1728.39     49.91 o 
  -4   5   5      780.98      791.14     28.10 o 
  -3   5   5       34.21       31.28      4.84 o 
  -2   5   5     4757.05     4963.56    126.55 o 
  -1   5   5     4763.70     4492.24    106.42 o 
   0   5   5      777.27      782.25     34.18 o 
   1   5   5      305.64      277.62     14.18 o 
   2   5   5     1405.22     1392.32     38.98 o 
   3   5   5     4125.71     4063.35    129.05 o 
   4   5   5      103.90      122.48      9.60 o 
   5   5   5      207.40      191.46     12.24 o 
   6   5   5      627.72      622.05     29.87 o 
   7   5   5      346.73      357.82     30.60 o 
   8   5   5       21.27       10.85      9.91 o 
  -8   6   5       10.54       20.14     10.23 o 
  -7   6   5      660.24      661.74     33.95 o 
  -6   6   5     1556.76     1500.37     44.81 o 
  -5   6   5       88.20       90.14      8.11 o 
  -4   6   5      412.93      416.11     15.92 o 
  -3   6   5     1376.15     1382.35     39.69 o 
  -2   6   5     3112.91     2925.73     71.39 o 
  -1   6   5      296.41      302.53      9.30 o 
   0   6   5     2346.17     2334.15     69.31 o 
   1   6   5     1784.93     1725.15     60.73 o 
   2   6   5      168.51      184.58      9.37 o 
   3   6   5      414.67      374.22     17.53 o 
   4   6   5     1341.94     1294.01     74.81 o 
   5   6   5      568.76      582.65     23.77 o 
   6   6   5       27.31       24.62      8.56 o 
   7   6   5      312.15      288.30     20.80 o 
   8   6   5      265.08      303.95     22.60 o 
  -8   7   5       41.38       58.36     17.27 o 
  -7   7   5       12.60       11.68      8.82 o 
  -6   7   5      336.07      312.76     17.10 o 
  -5   7   5     1187.87     1198.34     41.82 o 
  -4   7   5      349.22      365.27     14.89 o 
  -3   7   5        2.25       -2.78      3.67 o 
  -2   7   5      208.93      235.63      9.22 o 
  -1   7   5      355.20      343.03     10.65 o 
   0   7   5       93.08       89.29      8.20 o 
   1   7   5      338.08      361.06     17.54 o 
   2   7   5      105.98      124.85      6.78 o 
   3   7   5      116.79      113.47      8.88 o 
   4   7   5      172.23      175.67     15.21 o 
   5   7   5      277.03      291.45     15.61 o 
   6   7   5      319.30      345.27     21.05 o 
   7   7   5       87.22       79.95     12.65 o 
   8   7   5        2.08       -3.26     10.44 o 
  -9   8   5       85.98       67.98     25.28 o 
  -8   8   5       11.41       12.12      9.54 o 
  -7   8   5      145.10      162.57     27.36 o 
  -6   8   5      183.54      194.70     13.81 o 
  -5   8   5       17.94       14.81      5.64 o 
  -4   8   5      739.65      766.89     25.17 o 
  -3   8   5     2581.42     2481.68     67.93 o 
  -2   8   5      264.43      253.81      9.32 o 
  -1   8   5      185.37      196.84     12.54 o 
   0   8   5     4429.80     4423.61    115.36 o 
   1   8   5     4843.86     4488.34    121.12 o 
   2   8   5      976.11     1024.55     35.99 o 
   3   8   5      545.93      527.10     25.32 o 
   4   8   5      921.55      943.82     33.64 o 
   5   8   5      926.02      923.00     61.09 o 
   6   8   5       93.73      109.31     13.32 o 
   7   8   5       45.17       37.42     10.29 o 
   8   8   5       73.46       82.04     17.64 o 
  -9   9   5       10.43        4.70     18.63 o 
  -8   9   5       82.51       83.85     12.63 o 
  -7   9   5       64.53       50.10      9.62 o 
  -6   9   5      154.38      174.07     15.84 o 
  -5   9   5        1.31       10.55      4.96 o 
  -4   9   5      463.21      482.90     19.09 o 
  -3   9   5      980.64     1002.10     30.79 o 
  -2   9   5        4.95       11.53      3.71 o 
  -1   9   5      143.39      171.78     11.00 o 
   0   9   5       83.51       88.06      5.73 o 
   1   9   5      304.96      302.89     10.48 o 
   2   9   5      171.03      191.23     11.33 o 
   3   9   5        0.88       -2.40      5.21 o 
   4   9   5       55.83       44.39      7.29 o 
   5   9   5        0.39       -5.30      5.30 o 
   6   9   5        1.33        5.14      6.50 o 
   7   9   5        0.11       -2.47      7.93 o 
   8   9   5       11.95        8.98     12.33 o 
  -9  10   5       68.11       57.19     22.91 o 
  -8  10   5      178.16      168.19     13.78 o 
  -7  10   5      303.16      296.06     18.87 o 
  -6  10   5      213.29      216.29     15.28 o 
  -5  10   5        3.05        4.76      6.05 o 
  -4  10   5      652.94      650.32     24.25 o 
  -3  10   5     3262.63     3251.24     88.31 o 
  -2  10   5      192.77      201.78      9.43 o 
  -1  10   5      367.37      388.11     13.93 o 
   0  10   5     1421.39     1399.97     39.15 o 
   1  10   5     2558.50     2402.06     58.88 o 
   2  10   5      241.16      259.54     19.46 o 
   3  10   5      371.38      376.74     17.56 o 
   4  10   5      878.69      888.00     34.36 o 
   5  10   5      367.07      325.40     22.35 o 
   6  10   5       31.59       39.01      8.40 o 
   7  10   5      186.17      142.62     19.57 o 
   8  10   5       95.38       74.13     17.15 o 
  -8  11   5       76.18       64.26     11.02 o 
  -7  11   5      253.17      267.91     15.93 o 
  -6  11   5       95.12       77.11      8.59 o 
  -5  11   5       76.03       68.63      9.13 o 
  -4  11   5      958.29      858.54     28.39 o 
  -3  11   5      490.80      476.59     16.72 o 
  -2  11   5      375.66      372.02     14.56 o 
  -1  11   5        0.07        6.31      4.14 o 
   0  11   5      188.30      166.77      9.97 o 
   1  11   5       74.17       71.39      7.68 o 
   2  11   5       22.89       23.43      5.95 o 
   3  11   5       29.42       38.22      6.78 o 
   4  11   5       94.83       96.25     10.30 o 
   5  11   5       49.31       55.28     13.30 o 
   6  11   5       69.70       76.50     10.66 o 
   7  11   5        3.10        2.70     10.95 o 
  -8  12   5      110.63      100.31     13.93 o 
  -7  12   5      912.32      940.14     34.03 o 
  -6  12   5      591.94      571.27     23.29 o 
  -5  12   5       92.63       74.92      8.29 o 
  -4  12   5      240.48      263.37     18.05 o 
  -3  12   5     1568.01     1663.06     40.96 o 
  -2  12   5     1111.10     1068.62     42.94 o 
  -1  12   5        2.80        8.08      4.58 o 
   0  12   5      191.80      236.30     12.45 o 
   1  12   5      197.83      201.86     12.56 o 
   2  12   5       43.21       44.61     10.07 o 
   3  12   5      304.45      339.26     23.21 o 
   4  12   5      462.23      483.74     22.41 o 
   5  12   5      160.31      161.22     13.91 o 
   6  12   5       27.73       28.76      9.86 o 
   7  12   5      210.09      217.65     53.76 o 
  -8  13   5        1.99       11.36     17.29 o 
  -7  13   5      208.50      208.40     19.57 o 
  -6  13   5       17.34       21.12      6.84 o 
  -5  13   5       21.09       25.45      7.67 o 
  -4  13   5       39.12       30.82      6.26 o 
  -3  13   5        3.26       -0.26      4.65 o 
  -2  13   5       63.70       61.03     11.70 o 
  -1  13   5      683.17      660.08     25.46 o 
   0  13   5      169.72      164.19     12.73 o 
   1  13   5      172.23      190.21     12.20 o 
   2  13   5      209.57      176.48     12.28 o 
   3  13   5      535.85      489.56     30.81 o 
   4  13   5       60.23       73.92      9.72 o 
   5  13   5        0.95       -6.89      6.99 o 
   6  13   5        9.50       -3.15      8.43 o 
   7  13   5        0.08        9.32     11.15 o 
  -8  14   5       43.33       11.08     18.17 o 
  -7  14   5      156.45      155.34     18.09 o 
  -6  14   5       49.44       70.25     10.99 o 
  -5  14   5       40.97       45.11      8.88 o 
  -4  14   5      772.09      792.37     35.81 o 
  -3  14   5      404.01      437.47     21.08 o 
  -2  14   5       92.07       91.13      9.33 o 
  -1  14   5      196.52      208.70     12.73 o 
   0  14   5     1416.30     1428.01     64.62 o 
   1  14   5     1384.98     1389.53     47.43 o 
   2  14   5       74.99       68.37      8.93 o 
   3  14   5       58.68       73.38      9.71 o 
   4  14   5      437.94      403.05     24.30 o 
   5  14   5      520.99      471.48     27.24 o 
   6  14   5       41.01       42.83     11.15 o 
   7  14   5        9.74       19.33     13.44 o 
  -7  15   5       82.63       41.82     20.97 o 
  -6  15   5        2.29       -2.45      6.93 o 
  -5  15   5      184.41      210.28     15.56 o 
  -4  15   5      111.52      112.54     13.77 o 
  -3  15   5      130.95      123.27     11.83 o 
  -2  15   5       15.48       28.40      7.60 o 
  -1  15   5      383.14      369.73     17.71 o 
   0  15   5      221.23      231.59     16.25 o 
   1  15   5        6.26       12.71      6.27 o 
   2  15   5       19.24       12.48      8.87 o 
   3  15   5      112.22       99.77     12.98 o 
   4  15   5       11.25        2.00      7.55 o 
   5  15   5       50.61       25.92      9.72 o 
   6  15   5       11.64       -7.96     17.60 o 
  -7  16   5       26.97       36.38     13.76 o 
  -6  16   5        1.70       10.31      8.23 o 
  -5  16   5      142.72      131.35     16.00 o 
  -4  16   5      445.73      495.73     27.71 o 
  -3  16   5       62.93       59.25      9.69 o 
  -2  16   5       12.59       22.63      7.72 o 
  -1  16   5      146.54      173.07     17.47 o 
   0  16   5      424.88      502.66     31.55 o 
   1  16   5      498.57      517.99     26.99 o 
   2  16   5       30.89       36.16     12.01 o 
   3  16   5        1.10        0.28      7.32 o 
   4  16   5       98.86      120.10     15.14 o 
   5  16   5       45.07       70.47     13.13 o 
   6  16   5       47.15       38.52     14.03 o 
  -7  17   5       34.92       40.01     13.88 o 
  -6  17   5       17.72       -6.63     12.03 o 
  -5  17   5      206.98      222.73     19.29 o 
  -4  17   5      687.51      620.16     32.52 o 
  -3  17   5       70.17       65.56     10.20 o 
  -2  17   5       21.12       33.33      8.97 o 
  -1  17   5      190.75      194.44     20.93 o 
   0  17   5       22.80       17.46      8.88 o 
   1  17   5       27.17       17.44      8.32 o 
   2  17   5      142.70      153.61     25.36 o 
   3  17   5       17.39       23.21      9.41 o 
   4  17   5        7.01       12.10      9.08 o 
   5  17   5      129.26      132.08     22.45 o 
   6  17   5       76.44       85.71     17.84 o 
  -6  18   5        0.11        5.74     13.29 o 
  -5  18   5       83.00       63.21     17.99 o 
  -4  18   5       59.98       54.04     25.56 o 
  -3  18   5       12.43       14.75      7.87 o 
  -2  18   5        1.51       10.02      9.55 o 
  -1  18   5       37.71       25.07     10.97 o 
   0  18   5        8.19       -2.24      9.70 o 
   1  18   5       94.71       96.74     13.51 o 
   2  18   5        2.88       -2.76      7.55 o 
   3  18   5       28.35       21.71     10.29 o 
   4  18   5       19.07       28.08     12.89 o 
   5  18   5        4.99      -10.38     14.14 o 
  -6  19   5       16.95       21.98     16.12 o 
  -5  19   5       98.75      119.49     24.33 o 
  -4  19   5      128.14      108.07     15.56 o 
  -3  19   5        0.82        3.48      8.26 o 
  -2  19   5      247.21      298.63     37.92 o 
  -1  19   5      182.57      196.44     21.13 o 
   0  19   5       42.63       48.55     13.00 o 
   1  19   5        3.01       -0.29      7.80 o 
   2  19   5      213.30      216.70     19.06 o 
   3  19   5      151.75      143.06     16.99 o 
   4  19   5       13.18        3.11     11.54 o 
   5  19   5       11.55        2.59     16.44 o 
  -5  20   5       43.99       50.88     19.44 o 
  -4  20   5        7.78       13.55     10.52 o 
  -3  20   5        1.63        5.59     10.44 o 
  -2  20   5       46.99       46.22     20.74 o 
  -1  20   5       14.69       19.99     11.38 o 
   0  20   5        1.57       -8.13      8.13 o 
   1  20   5       44.26       35.35     21.48 o 
   2  20   5       13.56       -2.05     15.67 o 
   3  20   5        0.07        7.72     11.45 o 
   4  20   5        0.18        0.93     15.85 o 
  -4  21   5        7.10       12.19     15.26 o 
  -3  21   5       54.71       63.27     19.63 o 
  -2  21   5      158.59      144.79     20.75 o 
  -1  21   5      160.33      174.35     28.62 o 
   0  21   5       98.39       79.57     16.18 o 
   1  21   5       71.72       75.24     16.81 o 
   2  21   5      154.99      163.38     22.22 o 
   3  21   5       80.85       62.92     16.03 o 
  -3  22   5        0.04      -10.30     14.23 o 
  -2  22   5       65.04       30.37     17.29 o 
  -1  22   5       81.69       65.34     16.43 o 
   0  22   5       46.93       78.27     16.56 o 
   1  22   5       43.91       51.89     15.46 o 
   2  22   5        5.40        3.93     11.84 o 
  -2  23   5        0.09       -4.68     11.14 o 
  -1  23   5       10.88       -1.74     11.91 o 
   0  23   5       11.70        6.45     12.15 o 
   1  23   5        0.50       -3.58     14.37 o 
  -8   0   6       24.92       26.59     11.73 o 
  -7   0   6      143.92      115.55     18.24 o 
  -6   0   6      325.11      299.66     18.29 o 
  -5   0   6      158.53      159.47     12.15 o 
  -4   0   6      156.30      131.20     10.97 o 
  -3   0   6     4916.24     4905.51    165.44 o 
  -2   0   6     6672.10     6781.96    218.97 o 
  -1   0   6      373.89      365.88     14.11 o 
   0   0   6     2616.07     2602.80    121.96 o 
   1   0   6     7325.29     6669.10    169.87 o 
   2   0   6     8414.42     8724.60    367.31 o 
   3   0   6      607.77      650.53     31.95 o 
   4   0   6      321.70      308.53     29.65 o 
   5   0   6     1607.71     1831.77    117.52 o 
   6   0   6      967.34     1072.15     77.38 o 
   7   0   6      113.05      142.01     26.97 o 
   8   0   6      115.86      110.53     26.65 o 
  -8   1   6       34.28       34.85     11.02 o 
  -7   1   6      320.92      275.09     16.60 o 
  -6   1   6       79.17       87.02      8.41 o 
  -5   1   6       23.04       22.22      5.34 o 
  -4   1   6       14.55       22.10      4.37 o 
  -3   1   6      962.37     1000.37     27.36 o 
  -2   1   6     1632.55     1667.71     38.77 o 
  -1   1   6      313.25      317.50     12.44 o 
   0   1   6       14.05       20.77      3.07 o 
   1   1   6       12.56       16.68      2.21 o 
   2   1   6      931.58      965.57     30.68 o 
   3   1   6        1.98        7.28      4.59 o 
   4   1   6       37.01       47.96      7.46 o 
   5   1   6      139.68      147.47     16.33 o 
   6   1   6       49.82       48.07     12.44 o 
   7   1   6        5.44        7.76     10.73 o 
   8   1   6       40.36       53.88     15.49 o 
  -8   2   6        3.40        2.71      7.93 o 
  -7   2   6      344.95      301.44     17.64 o 
  -6   2   6     1353.24     1324.03     40.62 o 
  -5   2   6     1102.44     1098.00     33.89 o 
  -4   2   6      158.30      169.12      9.67 o 
  -3   2   6     2739.53     2671.73     65.51 o 
  -2   2   6     3538.85     3525.05     83.55 o 
  -1   2   6     1669.75     1702.19     41.64 o 
   0   2   6       67.92       57.77      4.37 o 
   1   2   6     2729.79     2739.29     83.11 o 
   2   2   6     2564.94     2195.67    104.65 o 
   3   2   6        3.88        2.40      4.64 o 
   4   2   6      391.47      412.24     20.37 o 
   5   2   6     1040.97     1077.20     52.52 o 
   6   2   6      476.84      480.19     31.31 o 
   7   2   6       29.91       21.55     11.99 o 
   8   2   6      188.18      143.34     20.79 o 
  -8   3   6       26.20       12.05      9.41 o 
  -7   3   6      304.76      315.92     18.05 o 
  -6   3   6       59.05       63.46     11.06 o 
  -5   3   6       51.64       46.69      6.57 o 
  -4   3   6      207.60      215.46     11.71 o 
  -3   3   6      376.35      365.33     15.17 o 
  -2   3   6      529.45      576.98     16.67 o 
  -1   3   6      168.22      168.23      5.72 o 
   0   3   6      743.27      738.94     27.97 o 
   1   3   6       87.07       83.48     12.52 o 
   2   3   6       40.69       46.84      4.41 o 
   3   3   6      403.80      408.98     30.34 o 
   4   3   6      366.05      369.40     19.04 o 
   5   3   6        3.58       -0.28      6.22 o 
   6   3   6      106.52      103.21     15.62 o 
   7   3   6       10.28       -1.20     10.05 o 
   8   3   6      103.77      124.63     20.01 o 
  -8   4   6        0.27       11.67     11.34 o 
  -7   4   6      348.50      348.86     20.82 o 
  -6   4   6     1353.23     1283.47     39.66 o 
  -5   4   6      751.46      796.15     26.54 o 
  -4   4   6       43.58       41.07      5.84 o 
  -3   4   6      704.25      752.34     23.98 o 
  -2   4   6     1818.22     1867.42     50.73 o 
  -1   4   6      672.41      691.84     20.02 o 
   0   4   6      190.56      204.24     10.04 o 
   1   4   6     1824.45     1723.21    106.92 o 
   2   4   6      601.18      582.57     19.29 o 
   3   4   6        0.15        1.36      3.87 o 
   4   4   6     1004.89     1022.96     43.73 o 
   5   4   6     1004.80      975.23     49.64 o 
   6   4   6      184.92      187.20     17.13 o 
   7   4   6       33.36       32.88     12.53 o 
   8   4   6      165.47      186.20     23.80 o 
  -8   5   6       10.22       22.30      9.96 o 
  -7   5   6       58.32       47.34      9.00 o 
  -6   5   6       75.99       65.90      7.95 o 
  -5   5   6      168.86      157.90     14.48 o 
  -4   5   6     1170.72     1100.91     33.85 o 
  -3   5   6       44.09       33.83      5.09 o 
  -2   5   6      199.82      207.34      8.57 o 
  -1   5   6     2610.48     2508.70     67.05 o 
   0   5   6     3662.90     3869.37    112.74 o 
   1   5   6      723.71      795.86     54.53 o 
   2   5   6      555.18      523.74     21.56 o 
   3   5   6     1189.56     1155.54     40.56 o 
   4   5   6     1206.89     1211.21     71.10 o 
   5   5   6      234.75      257.53     23.21 o 
   6   5   6       34.02       14.98      8.25 o 
   7   5   6      126.25      117.82     14.78 o 
   8   5   6       12.09        4.32     11.96 o 
  -8   6   6        4.49       22.97      9.74 o 
  -7   6   6       84.37       93.68     15.95 o 
  -6   6   6      103.58      129.59     10.08 o 
  -5   6   6       13.95        9.87      5.18 o 
  -4   6   6      868.62      831.38     26.98 o 
  -3   6   6      267.39      281.16     12.23 o 
  -2   6   6     1550.52     1637.64     38.80 o 
  -1   6   6       52.90       49.66      3.67 o 
   0   6   6      629.36      621.74     22.16 o 
   1   6   6     1670.20     1750.01     79.47 o 
   2   6   6      979.89     1025.28     26.94 o 
   3   6   6      742.10      726.11     26.27 o 
   4   6   6      172.39      176.97     11.42 o 
   5   6   6      311.48      323.27     26.59 o 
   6   6   6       70.01       67.65     11.23 o 
   7   6   6       98.98      121.05     22.28 o 
   8   6   6        0.25      -12.71     12.71 o 
  -8   7   6      231.70      187.56     18.52 o 
  -7   7   6      214.50      204.19     36.20 o 
  -6   7   6       58.29       56.80     10.48 o 
  -5   7   6      600.61      604.06     22.01 o 
  -4   7   6     1729.55     1692.37     49.03 o 
  -3   7   6     1103.38     1081.26     32.76 o 
  -2   7   6      234.83      249.61     11.79 o 
  -1   7   6     2227.41     2125.05     54.17 o 
   0   7   6     2643.87     2522.75     75.14 o 
   1   7   6       82.54       58.60      7.61 o 
   2   7   6      672.70      638.63     22.98 o 
   3   7   6     1841.94     1737.81     55.18 o 
   4   7   6      471.31      406.68     28.18 o 
   5   7   6        1.87        4.17      6.66 o 
   6   7   6      391.71      384.19     27.64 o 
   7   7   6      491.78      555.46     36.82 o 
   8   7   6       45.89       50.38     12.34 o 
  -9   8   6        1.15       -5.29     17.40 o 
  -8   8   6      123.59      135.13     18.98 o 
  -7   8   6       56.67       46.29     21.11 o 
  -6   8   6        7.43       15.41     10.64 o 
  -5   8   6       16.02       10.02      5.16 o 
  -4   8   6      350.77      370.35     15.53 o 
  -3   8   6      895.14      935.36     32.81 o 
  -2   8   6      172.34      200.45     12.75 o 
  -1   8   6        5.94        8.98      3.82 o 
   0   8   6      431.30      446.79     18.32 o 
   1   8   6      813.96      840.52     28.45 o 
   2   8   6      266.37      289.45     14.35 o 
   3   8   6       94.41      108.30      9.22 o 
   4   8   6        5.16        0.36      5.29 o 
   5   8   6       72.82       52.54      9.56 o 
   6   8   6      120.27      108.88     13.40 o 
   7   8   6       22.31       15.77      9.72 o 
   8   8   6        1.59       -5.98     10.95 o 
  -9   9   6       17.61        4.20     19.07 o 
  -8   9   6      676.22      660.39     35.55 o 
  -7   9   6      560.63      524.17     30.18 o 
  -6   9   6       29.16       11.75      7.93 o 
  -5   9   6      249.44      276.58     13.76 o 
  -4   9   6     1769.24     1718.88     52.06 o 
  -3   9   6     2267.31     2231.57     62.33 o 
  -2   9   6       49.28       50.11      8.57 o 
  -1   9   6      569.07      629.64     21.45 o 
   0   9   6      731.70      725.22     19.51 o 
   1   9   6      486.95      473.28     15.45 o 
   2   9   6      298.05      314.26     14.80 o 
   3   9   6      529.38      518.35     21.70 o 
   4   9   6      286.90      271.15     15.01 o 
   5   9   6       72.63       67.11      9.26 o 
   6   9   6      327.74      254.97     19.13 o 
   7   9   6      388.16      381.36     42.40 o 
  -8  10   6      176.69      172.27     21.14 o 
  -7  10   6      145.79      158.26     15.00 o 
  -6  10   6      190.38      223.95     15.70 o 
  -5  10   6       59.09       53.51      9.08 o 
  -4  10   6        7.97        4.41      4.68 o 
  -3  10   6       52.79       59.73     10.15 o 
  -2  10   6        3.60       -4.29      4.42 o 
  -1  10   6       10.88       19.37      4.76 o 
   0  10   6        0.08       -0.79      3.12 o 
   1  10   6      117.48      111.42      7.99 o 
   2  10   6      227.72      208.85     12.13 o 
   3  10   6      211.44      203.62     15.40 o 
   4  10   6        5.26        5.38      5.86 o 
   5  10   6        0.17        1.05      6.49 o 
   6  10   6        0.42        4.19      8.40 o 
   7  10   6       11.06        4.00     11.77 o 
  -8  11   6      101.01       86.11     12.88 o 
  -7  11   6      173.29      184.95     16.39 o 
  -6  11   6       17.84       13.80      7.26 o 
  -5  11   6      264.87      296.87     15.17 o 
  -4  11   6      419.26      425.18     17.51 o 
  -3  11   6      117.97      110.56      9.57 o 
  -2  11   6      249.46      293.48     13.35 o 
  -1  11   6     1824.74     1960.16     61.37 o 
   0  11   6     1476.26     1567.51     58.05 o 
   1  11   6      504.19      491.33     23.05 o 
   2  11   6      278.83      304.83     15.43 o 
   3  11   6     1174.58     1268.96     51.17 o 
   4  11   6      961.73     1034.54     38.24 o 
   5  11   6      102.85       84.37     10.72 o 
   6  11   6       14.11        8.90      9.13 o 
   7  11   6      127.52      102.06     18.17 o 
  -8  12   6       43.22       37.53     10.64 o 
  -7  12   6       75.63       70.32      9.68 o 
  -6  12   6       14.99       12.35      6.32 o 
  -5  12   6      417.92      399.85     19.28 o 
  -4  12   6      277.82      272.54     13.33 o 
  -3  12   6       53.10       51.04      6.26 o 
  -2  12   6      124.15      130.67      8.00 o 
  -1  12   6      381.77      351.37     18.93 o 
   0  12   6      288.52      323.50     41.20 o 
   1  12   6        2.07        1.14     11.65 o 
   2  12   6        0.72       -0.85      4.99 o 
   3  12   6       64.40       49.71      8.32 o 
   4  12   6        0.29        2.44      6.02 o 
   5  12   6        2.25       -6.30      6.56 o 
   6  12   6        0.78       -2.65     10.02 o 
   7  12   6        5.71       -2.06     14.24 o 
  -8  13   6       71.60       64.34     15.55 o 
  -7  13   6       66.51       72.08     11.66 o 
  -6  13   6       12.37        2.81      6.48 o 
  -5  13   6      318.48      335.89     16.34 o 
  -4  13   6      439.30      416.94     19.61 o 
  -3  13   6      112.07      121.34     10.92 o 
  -2  13   6      181.77      202.17     11.73 o 
  -1  13   6      531.62      567.61     42.01 o 
   0  13   6     1107.13     1144.79     51.45 o 
   1  13   6      141.66      140.96     12.41 o 
   2  13   6       31.78       32.55      7.20 o 
   3  13   6      495.26      494.52     22.49 o 
   4  13   6      161.47      180.45     14.80 o 
   5  13   6      109.79      102.02     11.93 o 
   6  13   6       22.11       10.94     11.52 o 
  -7  14   6        2.25       -7.93     13.65 o 
  -6  14   6      146.50      144.00     25.46 o 
  -5  14   6      783.54      750.46     36.90 o 
  -4  14   6      118.80      107.13     12.73 o 
  -3  14   6       16.07       11.79      5.79 o 
  -2  14   6      236.56      218.84     16.22 o 
  -1  14   6      354.49      312.64     18.56 o 
   0  14   6       33.07       34.80      7.99 o 
   1  14   6       33.03       23.38      9.07 o 
   2  14   6        0.48       -2.38      5.69 o 
   3  14   6        4.00        2.21      6.19 o 
   4  14   6       70.71       75.59     10.36 o 
   5  14   6      110.30      120.23     14.94 o 
   6  14   6        5.02        7.30     11.07 o 
  -7  15   6       19.52       18.08     15.18 o 
  -6  15   6       18.59       19.16     11.81 o 
  -5  15   6      182.09      171.62     16.59 o 
  -4  15   6      525.76      510.98     27.84 o 
  -3  15   6       68.08       67.90      9.70 o 
  -2  15   6       22.50       18.15      7.64 o 
  -1  15   6      105.34      101.63     11.93 o 
   0  15   6       44.01       59.28      9.77 o 
   1  15   6        2.76        1.90      9.87 o 
   2  15   6      146.80      183.88     18.93 o 
   3  15   6       73.76       71.29     11.39 o 
   4  15   6        1.16        6.52      8.19 o 
   5  15   6       15.89       10.11      9.06 o 
   6  15   6      106.00       85.07     17.52 o 
  -7  16   6        0.15       11.10     14.54 o 
  -6  16   6       99.19      107.11     22.63 o 
  -5  16   6       69.28       78.86     13.47 o 
  -4  16   6        9.40       -0.73      7.38 o 
  -3  16   6      191.51      193.54     14.77 o 
  -2  16   6      265.21      252.31     18.66 o 
  -1  16   6      164.14      171.03     17.87 o 
   0  16   6      107.81      133.96     16.17 o 
   1  16   6      373.69      413.10     28.52 o 
   2  16   6      381.30      294.47     59.66 o 
   3  16   6       53.31       33.23     10.05 o 
   4  16   6       30.17       15.07      9.08 o 
   5  16   6      133.25      133.24     19.90 o 
  -6  17   6       50.62       42.36     17.41 o 
  -5  17   6      178.77      164.81     32.06 o 
  -4  17   6       44.71       51.63     19.93 o 
  -3  17   6       17.40       17.35      9.32 o 
  -2  17   6       65.82       97.75     18.10 o 
  -1  17   6      308.98      320.82     59.78 o 
   0  17   6       47.59       46.62     26.38 o 
   1  17   6       45.35       56.16     12.47 o 
   2  17   6       22.19       22.98      9.29 o 
   3  17   6       78.44       93.06     13.40 o 
   4  17   6       65.72       69.07     14.97 o 
   5  17   6        1.31       -8.07     10.92 o 
  -6  18   6      122.99      124.83     25.30 o 
  -5  18   6       12.60       -5.54     11.13 o 
  -4  18   6        0.96       -0.21     11.81 o 
  -3  18   6      121.59      137.85     16.03 o 
  -2  18   6      245.26      249.29     19.48 o 
  -1  18   6       92.68       95.66     15.29 o 
   0  18   6       74.44       72.35     13.89 o 
   1  18   6      114.47      109.97     38.73 o 
   2  18   6      276.65      250.48     19.80 o 
   3  18   6       41.72       25.94      9.86 o 
   4  18   6       34.56       24.55     12.59 o 
  -5  19   6      124.08      124.73     25.30 o 
  -4  19   6        2.68       -3.57     12.08 o 
  -3  19   6       82.73       81.22     19.95 o 
  -2  19   6      176.47      201.16     21.15 o 
  -1  19   6      158.17      163.91     34.81 o 
   0  19   6       82.39       51.51     52.54 o 
   1  19   6       11.09       12.59      9.70 o 
   2  19   6        8.58       -4.08      9.95 o 
   3  19   6       31.62       42.94     13.53 o 
   4  19   6       61.59       61.91     15.71 o 
  -4  20   6       40.62       26.78     15.29 o 
  -3  20   6       17.17        9.91     13.24 o 
  -2  20   6       83.41       93.12     17.02 o 
  -1  20   6       58.72       49.93     13.92 o 
   0  20   6       53.90       41.02     12.62 o 
   1  20   6        2.48        3.04     13.28 o 
   2  20   6        9.34        4.73     10.90 o 
   3  20   6        7.33        7.55     14.37 o 
  -3  21   6        2.95       10.48     13.77 o 
  -2  21   6        0.24      -15.20     18.47 o 
  -1  21   6        2.67       -0.45      9.95 o 
   0  21   6       18.43       16.07     12.13 o 
   1  21   6        1.53       -9.70      9.70 o 
   2  21   6        0.51        0.85     10.84 o 
  -2  22   6       16.95        6.92     12.46 o 
  -1  22   6        0.08        6.94     11.80 o 
   0  22   6        0.04       -1.49     13.76 o 
   1  22   6       66.13       64.59     15.98 o 
  -8   1   7      155.90      140.37     24.50 o 
  -7   1   7      902.74      897.46     35.38 o 
  -6   1   7      858.94      865.69     33.44 o 
  -5   1   7       11.48       15.92      4.67 o 
  -4   1   7      829.57      793.91     23.70 o 
  -3   1   7     3776.06     3744.68     90.83 o 
  -2   1   7     1335.54     1317.91     34.38 o 
  -1   1   7       16.75       23.02      3.79 o 
   0   1   7     1430.52     1393.04     32.68 o 
   1   1   7     2354.85     2324.23     73.05 o 
   2   1   7      451.10      489.02     48.92 o 
   3   1   7      730.08      780.75     52.65 o 
   4   1   7     1411.07     1296.52     60.42 o 
   5   1   7      454.62      484.71     29.75 o 
   6   1   7        0.93        6.18     10.19 o 
   7   1   7      380.31      342.32     28.02 o 
   8   1   7      300.79      304.72     28.46 o 
  -8   2   7        5.87       12.29      7.53 o 
  -7   2   7       15.45        9.36     10.85 o 
  -6   2   7        6.61       -7.22      7.22 o 
  -5   2   7      118.87      101.59      9.73 o 
  -4   2   7      385.61      393.85     14.36 o 
  -3   2   7       92.74       96.01      9.32 o 
  -2   2   7      572.90      602.34     25.34 o 
  -1   2   7     1286.82     1195.41     40.77 o 
   0   2   7      110.78      132.29      6.96 o 
   1   2   7     1986.47     1802.36     44.36 o 
   2   2   7      251.48      250.32     11.75 o 
   3   2   7      855.25      761.99     61.94 o 
   4   2   7      275.25      323.89     45.05 o 
   5   2   7       21.76       17.78      9.50 o 
   6   2   7      121.76       97.43     21.83 o 
   7   2   7        0.98        2.78     10.92 o 
   8   2   7       18.58       37.37     14.78 o 
  -8   3   7       31.55       32.00     10.99 o 
  -7   3   7       90.11       95.78     11.25 o 
  -6   3   7       11.20       -1.88     12.87 o 
  -5   3   7      132.74      130.53      9.54 o 
  -4   3   7      733.76      771.64     23.20 o 
  -3   3   7     1432.37     1412.60     37.29 o 
  -2   3   7       16.43       11.97      3.70 o 
  -1   3   7     1587.88     1632.96     53.26 o 
   0   3   7     3413.60     3505.98     84.29 o 
   1   3   7     3334.67     3219.48     95.09 o 
   2   3   7      134.87      145.04      7.95 o 
   3   3   7      582.07      539.22     40.60 o 
   4   3   7     1184.66     1400.16     59.17 o 
   5   3   7      590.99      669.98     37.35 o 
   6   3   7      128.97      134.10     17.55 o 
   7   3   7       79.91       73.08     15.90 o 
   8   3   7       52.98       66.58     16.22 o 
  -8   4   7       74.40       59.37     12.27 o 
  -7   4   7       13.29       10.21      7.12 o 
  -6   4   7       95.42       77.87      9.34 o 
  -5   4   7      619.21      582.72     21.59 o 
  -4   4   7      795.95      755.25     25.26 o 
  -3   4   7       45.07       48.05      5.25 o 
  -2   4   7      173.55      170.74      7.43 o 
  -1   4   7      896.82      859.31     20.28 o 
   0   4   7      354.28      334.52     13.24 o 
   1   4   7       65.01       65.30      7.82 o 
   2   4   7      246.21      235.84     10.55 o 
   3   4   7       96.74       88.24      8.99 o 
   4   4   7       20.78       20.31      6.94 o 
   5   4   7      190.63      176.38     21.42 o 
   6   4   7      199.51      179.67     19.48 o 
   7   4   7        7.12       14.97     16.12 o 
  -8   5   7       62.45       51.03     11.86 o 
  -7   5   7      148.92      117.70     12.52 o 
  -6   5   7       45.00       45.35     11.25 o 
  -5   5   7       73.86       64.44      7.66 o 
  -4   5   7      944.68      942.82     30.21 o 
  -3   5   7      243.72      267.81     12.21 o 
  -2   5   7      267.28      279.49     10.84 o 
  -1   5   7      284.60      295.69     13.48 o 
   0   5   7     2016.78     1964.75     54.18 o 
   1   5   7      290.83      315.68     16.71 o 
   2   5   7        6.29        5.38      2.67 o 
   3   5   7      138.32      132.51     32.37 o 
   4   5   7      335.39      313.92     53.00 o 
   5   5   7      185.64      200.98     18.92 o 
   6   5   7       46.06       25.34     11.53 o 
   7   5   7       17.02        3.45     10.73 o 
  -8   6   7      199.40      204.10     28.37 o 
  -7   6   7       31.31       29.37     12.51 o 
  -6   6   7       69.55       71.96      9.63 o 
  -5   6   7      946.36      912.84     30.27 o 
  -4   6   7     1101.17     1078.11     33.85 o 
  -3   6   7       59.84       67.78      6.67 o 
  -2   6   7      360.44      398.44     24.40 o 
  -1   6   7      678.68      721.62     18.81 o 
   0   6   7      410.20      343.98     15.87 o 
   1   6   7        0.22       -0.11      4.96 o 
   2   6   7      464.72      447.30     23.35 o 
   3   6   7      465.75      516.63     23.64 o 
   4   6   7       39.76       30.90      7.59 o 
   5   6   7      306.10      261.36     29.76 o 
   6   6   7      165.56      144.09     28.66 o 
   7   6   7       79.20       50.20     17.70 o 
  -8   7   7      189.12      202.98     29.02 o 
  -7   7   7      297.79      338.03     23.19 o 
  -6   7   7      116.41      123.50     11.83 o 
  -5   7   7       22.21       20.45      6.05 o 
  -4   7   7      564.35      596.85     23.36 o 
  -3   7   7      263.24      328.41     13.93 o 
  -2   7   7      194.39      220.10      9.78 o 
  -1   7   7        0.36        3.35      2.28 o 
   0   7   7      219.98      221.38     20.80 o 
   1   7   7        8.63       11.72      5.74 o 
   2   7   7       52.99       68.52      5.80 o 
   3   7   7       89.52      105.24      9.23 o 
   4   7   7      160.82      165.94     14.11 o 
   5   7   7       31.29       37.22      9.12 o 
   6   7   7      110.55      126.34     14.62 o 
   7   7   7       66.10       21.03     12.25 o 
  -8   8   7      192.33      175.64     27.03 o 
  -7   8   7       62.86       58.94     12.48 o 
  -6   8   7       58.36       59.37      9.34 o 
  -5   8   7      337.58      340.20     15.64 o 
  -4   8   7      218.45      217.03     11.79 o 
  -3   8   7       87.36       98.62      7.93 o 
  -2   8   7     1321.46     1407.66     41.40 o 
  -1   8   7     1732.79     1764.66     42.12 o 
   0   8   7      352.33      359.93     18.96 o 
   1   8   7      164.04      180.81     13.37 o 
   2   8   7     1989.89     2004.84     86.51 o 
   3   8   7     1415.90     1462.45     48.50 o 
   4   8   7      270.65      303.73     32.17 o 
   5   8   7       80.07       47.98     10.03 o 
   6   8   7      240.06      239.73     18.86 o 
   7   8   7      123.05      113.90     15.20 o 
  -8   9   7       66.33       49.11     13.94 o 
  -7   9   7        2.85        6.24     20.20 o 
  -6   9   7       15.89       17.10      7.43 o 
  -5   9   7      121.93      106.98     10.86 o 
  -4   9   7      238.49      255.18     14.66 o 
  -3   9   7       62.74       84.86     14.74 o 
  -2   9   7      153.28      155.06     10.22 o 
  -1   9   7      342.56      377.55     14.55 o 
   0   9   7      180.50      223.64     13.05 o 
   1   9   7      278.03      326.87     13.77 o 
   2   9   7       27.35       39.86      6.93 o 
   3   9   7       41.41       41.38      7.05 o 
   4   9   7      195.90      199.76     18.19 o 
   5   9   7       45.86       52.90     10.53 o 
   6   9   7       62.32       53.91     11.13 o 
   7   9   7        0.09       -2.12      8.94 o 
  -8  10   7      112.27      134.04     19.25 o 
  -7  10   7       11.40        8.23     11.77 o 
  -6  10   7      342.50      404.06     21.30 o 
  -5  10   7      356.83      345.39     21.72 o 
  -4  10   7      477.74      475.83     25.54 o 
  -3  10   7       73.56       88.51      9.19 o 
  -2  10   7      926.56      959.72     30.61 o 
  -1  10   7     1963.00     1930.73     61.03 o 
   0  10   7      156.07      153.29     18.67 o 
   1  10   7      123.84      135.06     10.19 o 
   2  10   7     1570.63     1585.97     58.86 o 
   3  10   7      392.22      410.59     22.99 o 
   4  10   7       95.38       79.23      9.73 o 
   5  10   7      115.01      102.96     13.11 o 
   6  10   7      335.97      376.97     24.14 o 
   7  10   7       88.92       53.92     12.75 o 
  -8  11   7        7.02       -5.82      7.69 o 
  -7  11   7       31.21       21.62      8.86 o 
  -6  11   7      171.78      177.49     14.52 o 
  -5  11   7      281.53      296.73     17.49 o 
  -4  11   7       59.71       68.19      9.02 o 
  -3  11   7       32.39       24.43      6.10 o 
  -2  11   7      358.32      297.07     13.67 o 
  -1  11   7      303.63      302.46     14.96 o 
   0  11   7      134.27      170.50     13.99 o 
   1  11   7        5.59       12.11      5.57 o 
   2  11   7        8.32        1.51     10.14 o 
   3  11   7        3.13       -3.98      5.36 o 
   4  11   7        1.87        4.21      7.46 o 
   5  11   7       11.83       12.09      8.98 o 
   6  11   7       43.02       34.16     17.04 o 
  -7  12   7        8.67        7.11      8.39 o 
  -6  12   7      314.20      319.57     22.57 o 
  -5  12   7      732.27      712.10     34.91 o 
  -4  12   7      377.12      397.32     19.81 o 
  -3  12   7       29.07       18.19      5.97 o 
  -2  12   7      407.48      440.05     17.10 o 
  -1  12   7      430.07      425.67     19.35 o 
   0  12   7      100.97       82.60      9.20 o 
   1  12   7       92.06      107.59     10.53 o 
   2  12   7      147.83      179.17     14.04 o 
   3  12   7       38.22       34.94      7.55 o 
   4  12   7       78.72       74.43     10.17 o 
   5  12   7      167.26      200.90     17.68 o 
   6  12   7      160.32      158.36     20.95 o 
  -7  13   7        0.03       -1.81      8.62 o 
  -6  13   7       51.69       44.57      9.31 o 
  -5  13   7       95.72       99.63     10.83 o 
  -4  13   7       48.83       44.45      6.82 o 
  -3  13   7       47.83       43.07      7.90 o 
  -2  13   7       44.76       32.60      7.13 o 
  -1  13   7       28.56       36.28      7.17 o 
   0  13   7      338.82      328.59     18.82 o 
   1  13   7      448.24      395.34     21.13 o 
   2  13   7      200.51      203.38     15.41 o 
   3  13   7       24.34       31.42      7.52 o 
   4  13   7      242.23      218.83     27.24 o 
   5  13   7      109.18      111.56     14.75 o 
   6  13   7       11.99       11.80     11.64 o 
  -7  14   7       51.28       34.63     16.63 o 
  -6  14   7      110.13      134.96     21.85 o 
  -5  14   7       96.03       96.50     11.23 o 
  -4  14   7        3.09       -3.05      6.62 o 
  -3  14   7      221.94      233.38     21.18 o 
  -2  14   7      766.95      831.83     61.07 o 
  -1  14   7       72.27       98.74     10.97 o 
   0  14   7        0.58       -1.18      5.75 o 
   1  14   7      294.82      314.93     19.42 o 
   2  14   7      423.47      485.70     25.62 o 
   3  14   7      272.75      271.59     16.62 o 
   4  14   7        2.88        6.09      7.06 o 
   5  14   7       24.86       26.96     12.23 o 
  -6  15   7      186.16      193.61     28.24 o 
  -5  15   7       79.05       75.46     14.27 o 
  -4  15   7       33.87       27.13      8.70 o 
  -3  15   7      255.78      230.66     20.96 o 
  -2  15   7      232.94      170.88     14.90 o 
  -1  15   7       45.58       38.26      9.00 o 
   0  15   7      112.22      105.35     12.11 o 
   1  15   7      226.11      220.42     16.37 o 
   2  15   7      123.84      120.14     13.63 o 
   3  15   7        0.39        1.95      6.51 o 
   4  15   7       52.63       50.68     11.15 o 
   5  15   7       38.12       12.57     12.42 o 
  -6  16   7       90.40       86.43     20.90 o 
  -5  16   7       64.23       82.88     14.62 o 
  -4  16   7        8.87       13.56      9.83 o 
  -3  16   7      245.24      235.61     31.04 o 
  -2  16   7      208.18      212.91     18.25 o 
  -1  16   7      147.62      148.40     16.64 o 
   0  16   7        0.82       -1.37      6.73 o 
   1  16   7       67.99      107.54     14.87 o 
   2  16   7      112.11      135.40     17.77 o 
   3  16   7      138.83      172.49     16.64 o 
   4  16   7       26.46        0.53      9.85 o 
   5  16   7        2.37        8.84     13.53 o 
  -6  17   7      251.84      240.16     32.34 o 
  -5  17   7       28.65        2.69     12.27 o 
  -4  17   7        6.77        7.38     11.29 o 
  -3  17   7      167.93      149.54     18.24 o 
  -2  17   7      265.89      245.67     19.13 o 
  -1  17   7       72.09       57.48     12.69 o 
   0  17   7       26.95       28.12     22.59 o 
   1  17   7       25.18       18.69     10.06 o 
   2  17   7        5.03        9.84     10.09 o 
   3  17   7        0.53       -6.02      9.25 o 
   4  17   7       40.47       17.45     11.51 o 
  -5  18   7      134.11      132.44     24.78 o 
  -4  18   7        0.37       -9.25      9.25 o 
  -3  18   7       10.02       34.18     13.82 o 
  -2  18   7        7.47       10.80      8.45 o 
  -1  18   7       32.75       50.78     12.80 o 
   0  18   7        3.57      -10.00     10.90 o 
   1  18   7       29.37       28.98     11.85 o 
   2  18   7        2.67       11.24     10.66 o 
   3  18   7        0.03       -0.97     10.18 o 
   4  18   7        0.02        6.69     19.68 o 
  -4  19   7       21.81       35.76     15.62 o 
  -3  19   7       70.60       84.43     20.16 o 
  -2  19   7       32.59       23.79     11.77 o 
  -1  19   7       12.82      -10.95     29.41 o 
   0  19   7      114.66      107.52     17.29 o 
   1  19   7       67.04       78.52     15.78 o 
   2  19   7        3.61       23.57     12.30 o 
   3  19   7       15.94        6.02     11.06 o 
  -3  20   7       24.51       35.34     16.90 o 
  -2  20   7        1.08        7.62     10.73 o 
  -1  20   7        0.05       -9.06      9.06 o 
   0  20   7       20.51      -12.56     13.13 o 
   1  20   7        7.14       12.16     11.40 o 
   2  20   7        2.43        3.93     11.31 o 
  -2  21   7        3.01        1.27     11.01 o 
  -1  21   7       99.14       98.06     17.56 o 
   0  21   7       61.91       47.98     16.39 o 
  -8   0   8       55.82       18.16     14.07 o 
  -7   0   8       29.17       39.42     12.45 o 
  -6   0   8       64.67       90.41     14.97 o 
  -5   0   8      208.04      221.48     24.10 o 
  -4   0   8      177.40      181.51     16.64 o 
  -3   0   8       14.43       19.82      6.34 o 
  -2   0   8     1005.60      989.36     51.81 o 
  -1   0   8     3156.48     3408.10    132.66 o 
   0   0   8     1830.37     2077.57    119.55 o 
   1   0   8       29.36       39.05      7.33 o 
   2   0   8     1216.29     1093.50     70.19 o 
   3   0   8     2105.84     1722.40    108.10 o 
   4   0   8      778.25      693.32     52.48 o 
   5   0   8       29.74       45.52     16.36 o 
   6   0   8       73.55       83.95     21.37 o 
   7   0   8      203.79      180.73     31.52 o 
  -8   1   8        7.35       20.06      9.90 o 
  -7   1   8       27.79       23.68      7.86 o 
  -6   1   8      100.93      106.15     12.35 o 
  -5   1   8      701.68      656.31     26.76 o 
  -4   1   8        6.28       -1.31      4.85 o 
  -3   1   8       10.17        9.73      4.07 o 
  -2   1   8       45.64       41.15      4.97 o 
  -1   1   8      212.26      225.41     15.98 o 
   0   1   8      231.56      244.20      9.93 o 
   1   1   8        4.15        2.46      4.01 o 
   2   1   8       97.23      102.89     13.66 o 
   3   1   8       28.25       27.66      8.43 o 
   4   1   8        1.24       -5.85      7.17 o 
   5   1   8       24.68       27.46     20.30 o 
   6   1   8        7.97       18.60     11.14 o 
   7   1   8       46.59       51.52     15.16 o 
  -8   2   8      234.77      206.81     20.50 o 
  -7   2   8      221.14      217.87     15.54 o 
  -6   2   8       23.21       27.46      7.49 o 
  -5   2   8      401.96      378.67     18.54 o 
  -4   2   8     1007.44      970.01     35.01 o 
  -3   2   8      789.10      836.38     31.58 o 
  -2   2   8       33.46       39.82      4.94 o 
  -1   2   8     1416.93     1430.57     39.24 o 
   0   2   8      771.54      796.16     19.09 o 
   1   2   8      392.44      388.40     16.95 o 
   2   2   8      323.88      353.95     20.15 o 
   3   2   8      737.75      709.01     35.81 o 
   4   2   8      276.55      317.80     22.09 o 
   5   2   8       15.91        6.09      8.94 o 
   6   2   8      114.54      101.53     20.27 o 
   7   2   8      252.93      305.56     26.70 o 
  -8   3   8        0.51       -7.75      7.75 o 
  -7   3   8        7.48       10.19      9.99 o 
  -6   3   8      140.98      126.49     18.78 o 
  -5   3   8      552.15      503.54     22.27 o 
  -4   3   8       37.63       38.84      7.13 o 
  -3   3   8      246.50      269.08     11.38 o 
  -2   3   8      201.62      206.33      9.50 o 
  -1   3   8      103.74       92.38      5.65 o 
   0   3   8        6.97        9.20      3.13 o 
   1   3   8      549.85      552.51     16.10 o 
   2   3   8       75.78       71.83      9.15 o 
   3   3   8        3.84        4.79      6.11 o 
   4   3   8      126.10      124.08     14.54 o 
   5   3   8      267.29      243.26     20.64 o 
   6   3   8       31.84       33.49     12.02 o 
   7   3   8       30.94       27.45     13.54 o 
  -8   4   8      193.25      176.69     27.20 o 
  -7   4   8      176.79      157.69     13.89 o 
  -6   4   8        2.23       -5.86      5.86 o 
  -5   4   8      573.18      570.03     28.14 o 
  -4   4   8     1403.24     1464.43     49.04 o 
  -3   4   8      438.80      419.53     16.07 o 
  -2   4   8       11.09       12.46      3.77 o 
  -1   4   8      494.21      501.03     13.52 o 
   0   4   8      759.96      797.66     28.56 o 
   1   4   8       59.82       60.89      7.42 o 
   2   4   8      128.34      120.67     10.27 o 
   3   4   8      505.72      626.26    132.82 o 
   4   4   8      212.95      196.81     24.55 o 
   5   4   8       12.90        7.95      9.24 o 
   6   4   8      307.28      335.88     27.42 o 
   7   4   8      208.15      190.06     22.13 o 
  -8   5   8       56.17       21.31     13.77 o 
  -7   5   8        0.04       -2.50      6.59 o 
  -6   5   8       59.02       50.64     12.10 o 
  -5   5   8       32.24       21.18      8.76 o 
  -4   5   8        1.90        5.52      5.51 o 
  -3   5   8      301.85      285.39     11.90 o 
  -2   5   8      877.15      820.04     23.72 o 
  -1   5   8      190.85      186.18      8.34 o 
   0   5   8      396.14      471.99     44.85 o 
   1   5   8     1166.78     1173.94     45.36 o 
   2   5   8     1061.85     1058.04     35.05 o 
   3   5   8      365.39      378.57     19.36 o 
   4   5   8       87.23       65.10     11.28 o 
   5   5   8      308.60      269.67     22.18 o 
   6   5   8       98.61      107.03     16.27 o 
   7   5   8       29.90       30.71     13.34 o 
  -8   6   8       24.61       17.19     14.26 o 
  -7   6   8        1.37        8.95      7.27 o 
  -6   6   8        0.14       -5.53      5.53 o 
  -5   6   8      367.32      411.39     19.82 o 
  -4   6   8      332.66      371.74     18.10 o 
  -3   6   8       33.16       27.31      5.28 o 
  -2   6   8      565.45      602.04     18.88 o 
  -1   6   8      663.42      766.94     21.61 o 
   0   6   8     1540.12     1503.43     68.04 o 
   1   6   8       11.25       11.47      7.17 o 
   2   6   8      185.66      190.91     12.20 o 
   3   6   8      731.82      772.71     73.81 o 
   4   6   8      384.96      345.92     23.67 o 
   5   6   8      127.43      157.26     17.62 o 
   6   6   8       95.91       94.42     15.65 o 
   7   6   8       22.68       16.96     12.73 o 
  -8   7   8       17.83        5.16     12.73 o 
  -7   7   8       76.70       83.18     11.25 o 
  -6   7   8      233.95      241.53     15.91 o 
  -5   7   8      230.02      198.78     13.86 o 
  -4   7   8       14.61       13.57      5.82 o 
  -3   7   8      161.88      178.16     11.41 o 
  -2   7   8     1032.84     1034.77     29.08 o 
  -1   7   8      493.76      484.43     15.04 o 
   0   7   8       57.52       83.01      8.73 o 
   1   7   8      527.97      526.56     32.99 o 
   2   7   8      391.16      367.49     18.21 o 
   3   7   8       49.65       44.46      7.92 o 
   4   7   8      115.00      125.89     27.34 o 
   5   7   8      254.59      237.09     20.81 o 
   6   7   8       35.14       69.44     14.63 o 
  -8   8   8       12.61       18.58     14.30 o 
  -7   8   8       27.08       39.59     35.58 o 
  -6   8   8      167.69      176.78     14.16 o 
  -5   8   8      114.06      149.50     12.36 o 
  -4   8   8        2.57       18.98      6.25 o 
  -3   8   8      109.22      110.80      9.22 o 
  -2   8   8      366.04      371.31     14.79 o 
  -1   8   8      538.59      618.89     20.80 o 
   0   8   8       78.16      101.07      9.88 o 
   1   8   8       36.16       34.27     10.52 o 
   2   8   8      240.96      269.75     16.12 o 
   3   8   8      159.37      213.85     21.77 o 
   4   8   8       53.73       44.69      9.20 o 
   5   8   8        0.77       -6.23      7.51 o 
   6   8   8        5.36       19.19     11.40 o 
  -8   9   8        0.09      -14.67     14.67 o 
  -7   9   8      125.35      141.30     24.36 o 
  -6   9   8      701.76      711.56     30.42 o 
  -5   9   8      334.29      319.91     17.87 o 
  -4   9   8      111.90       93.96     13.42 o 
  -3   9   8      529.16      553.51     22.67 o 
  -2   9   8      700.34      704.85     23.92 o 
  -1   9   8      381.99      386.91     17.20 o 
   0   9   8        2.57        6.43      5.63 o 
   1   9   8      171.37      219.42     24.18 o 
   2   9   8      314.93      335.71     17.63 o 
   3   9   8       45.53       41.21     12.08 o 
   4   9   8      145.54      187.76     21.08 o 
   5   9   8       93.50       85.73     12.49 o 
   6   9   8       77.06       97.97     16.38 o 
  -7  10   8       12.12        5.52     12.21 o 
  -6  10   8      133.75      135.40     15.39 o 
  -5  10   8       61.12       64.02     10.24 o 
  -4  10   8        5.10        0.93      5.43 o 
  -3  10   8        0.10        5.04      8.58 o 
  -2  10   8       28.16       24.91      6.02 o 
  -1  10   8        9.42        7.47      4.01 o 
   0  10   8      132.70      102.49      7.37 o 
   1  10   8       67.03       65.13      7.59 o 
   2  10   8        7.95       -0.52     11.74 o 
   3  10   8      113.96      123.44     15.57 o 
   4  10   8       68.89       47.41      9.93 o 
   5  10   8      116.14      112.94     14.01 o 
   6  10   8        0.96       -8.58      8.58 o 
  -7  11   8       27.89       21.56     13.57 o 
  -6  11   8      172.91      181.82     17.10 o 
  -5  11   8       22.22       17.64      8.84 o 
  -4  11   8      105.46      133.32     11.69 o 
  -3  11   8      808.10      811.71     36.08 o 
  -2  11   8      357.41      333.29     16.98 o 
  -1  11   8        4.61       15.65      3.90 o 
   0  11   8      483.13      559.62     28.97 o 
   1  11   8     1031.44     1038.92     41.34 o 
   2  11   8      716.16      710.30     31.61 o 
   3  11   8        2.43       -2.14      6.25 o 
   4  11   8      204.23      210.09     17.01 o 
   5  11   8      272.34      330.55     30.67 o 
   6  11   8      150.30      160.31     17.36 o 
  -7  12   8       75.28       65.28     18.57 o 
  -6  12   8       66.11       93.14     38.84 o 
  -5  12   8        2.91       11.36     10.38 o 
  -4  12   8      108.52       97.54     12.03 o 
  -3  12   8      260.82      209.07     15.29 o 
  -2  12   8      150.18      153.39      9.71 o 
  -1  12   8       11.91       10.72      5.69 o 
   0  12   8      146.52      140.40     11.47 o 
   1  12   8       64.36       63.50      8.85 o 
   2  12   8       20.22       20.68     10.54 o 
   3  12   8        8.39        3.40      6.87 o 
   4  12   8        9.49        5.19      7.97 o 
   5  12   8        3.49       -0.13      8.60 o 
  -7  13   8      135.19      127.98     17.14 o 
  -6  13   8      128.55      152.49     27.90 o 
  -5  13   8       43.18       51.26      8.79 o 
  -4  13   8      141.49      138.94     17.99 o 
  -3  13   8      346.53      369.41     17.80 o 
  -2  13   8      612.01      638.50     26.65 o 
  -1  13   8        7.92        6.01      7.54 o 
   0  13   8      157.80      195.16     19.14 o 
   1  13   8      489.74      561.71     26.87 o 
   2  13   8      317.77      354.50     21.98 o 
   3  13   8       48.89       31.28     11.41 o 
   4  13   8       53.50       45.90     10.39 o 
   5  13   8      140.40      186.94     24.02 o 
  -6  14   8       78.83       60.08     12.14 o 
  -5  14   8        0.47       12.14      7.16 o 
  -4  14   8       88.02       49.48     12.90 o 
  -3  14   8      300.18      256.38     18.10 o 
  -2  14   8      215.82      197.71     14.03 o 
  -1  14   8        4.86        3.55      5.88 o 
   0  14   8       83.25       72.45     12.87 o 
   1  14   8        2.30       -0.01      6.60 o 
   2  14   8       16.25       25.94      8.03 o 
   3  14   8        3.64       -1.45      6.77 o 
   4  14   8        0.21      -11.48     11.52 o 
   5  14   8       32.84       28.02     12.73 o 
  -6  15   8      164.15      161.59     25.00 o 
  -5  15   8       32.11       15.71     12.09 o 
  -4  15   8        4.14       -4.25      8.45 o 
  -3  15   8       89.83       97.17     25.85 o 
  -2  15   8      194.90      203.24     14.74 o 
  -1  15   8       35.21       29.15      7.74 o 
   0  15   8        6.65       14.59      7.48 o 
   1  15   8       23.21       28.26      8.61 o 
   2  15   8        2.97       16.94      8.58 o 
   3  15   8        5.36        0.70      7.89 o 
   4  15   8       47.52       65.22     14.52 o 
  -5  16   8        1.13       -2.81     10.11 o 
  -4  16   8       61.14       48.79     15.23 o 
  -3  16   8       23.55       25.41     10.21 o 
  -2  16   8        0.03       -4.51      6.88 o 
  -1  16   8       77.42       87.06     13.22 o 
   0  16   8      136.03      106.97     12.80 o 
   1  16   8       56.84       62.07     10.84 o 
   2  16   8       33.51       33.83     11.64 o 
   3  16   8       49.21       35.24     12.13 o 
   4  16   8       86.21      104.75     17.47 o 
  -5  17   8        0.02       16.93     12.70 o 
  -4  17   8       98.33       83.18     19.42 o 
  -3  17   8       51.93       49.89     15.20 o 
  -2  17   8        0.26       18.71     13.43 o 
  -1  17   8        1.50       -1.13      7.17 o 
   0  17   8       63.88       69.51     19.65 o 
   1  17   8       82.87      104.63     15.93 o 
   2  17   8        0.10       -7.78      8.87 o 
   3  17   8        0.44        1.69      9.94 o 
  -4  18   8      156.41      124.35     23.39 o 
  -3  18   8        8.08        9.31     11.69 o 
  -2  18   8        9.47       10.15     10.00 o 
  -1  18   8      115.17      110.07     16.92 o 
   0  18   8      130.44      130.00     33.05 o 
   1  18   8       62.39       37.44     17.16 o 
   2  18   8       42.67       47.19     12.84 o 
  -3  19   8       59.94       43.17     16.30 o 
  -2  19   8       10.03        8.37     10.09 o 
  -1  19   8       60.14       57.82     14.02 o 
   0  19   8       98.55      109.18     17.47 o 
   1  19   8       61.46       80.02     19.41 o 
  -8   1   9       63.79       51.08     12.37 o 
  -7   1   9        0.01       11.22     14.64 o 
  -6   1   9      409.93      417.46     24.09 o 
  -5   1   9      595.54      606.98     25.85 o 
  -4   1   9      419.73      402.69     18.89 o 
  -3   1   9        7.63       13.86      5.65 o 
  -2   1   9      866.62      954.54     73.73 o 
  -1   1   9      920.46      947.33     32.59 o 
   0   1   9       23.40       21.21      5.32 o 
   1   1   9       70.06       79.70      8.23 o 
   2   1   9      483.91      460.24     76.11 o 
   3   1   9      207.34      238.00     25.67 o 
   4   1   9       22.56       15.62     12.73 o 
   5   1   9      251.93      227.71     20.42 o 
   6   1   9      191.77      158.22     24.84 o 
  -8   2   9        4.43        2.55      9.38 o 
  -7   2   9       10.72       18.30      7.68 o 
  -6   2   9       20.33       18.64      7.95 o 
  -5   2   9       60.02       53.89      9.35 o 
  -4   2   9       12.38       14.00      6.11 o 
  -3   2   9        0.18       -0.81      5.04 o 
  -2   2   9       58.45       52.82      6.81 o 
  -1   2   9        6.28        5.76      4.39 o 
   0   2   9      231.26      278.17     22.79 o 
   1   2   9      367.98      337.03     17.22 o 
   2   2   9       74.22       63.32      9.30 o 
   3   2   9       76.14       80.63     11.85 o 
   4   2   9       25.94       26.31     17.39 o 
   5   2   9      129.20      129.35     16.72 o 
   6   2   9       29.36       25.92     22.79 o 
  -8   3   9       34.18       10.20     10.19 o 
  -7   3   9        2.97        7.84      8.12 o 
  -6   3   9      123.68      116.79     13.07 o 
  -5   3   9       79.81       92.28     10.25 o 
  -4   3   9        3.73        5.11      6.28 o 
  -3   3   9      333.01      369.63     27.29 o 
  -2   3   9      923.58      971.34     33.78 o 
  -1   3   9      993.59      952.44     40.39 o 
   0   3   9        0.12        0.09      3.96 o 
   1   3   9      513.93      486.50     27.44 o 
   2   3   9     1773.32     1783.50    111.55 o 
   3   3   9      761.83      792.18     39.58 o 
   4   3   9       35.01       20.08      9.18 o 
   5   3   9      119.25      102.58     20.75 o 
   6   3   9      223.11      242.78     22.50 o 
  -8   4   9       21.08        4.90      9.72 o 
  -7   4   9       85.46       77.53     19.26 o 
  -6   4   9      192.78      196.06     15.77 o 
  -5   4   9       27.17       11.95      6.60 o 
  -4   4   9       93.00       83.59      9.27 o 
  -3   4   9      351.06      315.35     15.63 o 
  -2   4   9      388.57      385.19     17.03 o 
  -1   4   9      106.57      106.62      8.06 o 
   0   4   9      115.07      121.83     10.55 o 
   1   4   9      176.53      154.62     10.29 o 
   2   4   9       30.42       36.83      7.96 o 
   3   4   9        5.54       -6.55      6.55 o 
   4   4   9       59.26       35.62      9.91 o 
   5   4   9       23.09       27.43     10.61 o 
   6   4   9       13.87       13.70     11.34 o 
  -8   5   9       22.06       25.55     15.24 o 
  -7   5   9       50.34       37.66     11.09 o 
  -6   5   9       37.78       32.40      8.23 o 
  -5   5   9      334.32      349.65     18.51 o 
  -4   5   9       21.73       17.15      6.54 o 
  -3   5   9       87.30      100.22      9.93 o 
  -2   5   9      457.09      486.61     22.41 o 
  -1   5   9      254.92      277.77     12.86 o 
   0   5   9      315.56      302.70     15.75 o 
   1   5   9      360.30      405.48     18.53 o 
   2   5   9      417.62      456.35     24.89 o 
   3   5   9      221.74      242.52     17.91 o 
   4   5   9        1.20       -1.02      7.91 o 
   5   5   9       50.20       59.95     20.26 o 
   6   5   9      129.84      139.14     18.09 o 
  -8   6   9       26.64        6.24     13.12 o 
  -7   6   9      190.90      196.31     19.34 o 
  -6   6   9      282.24      267.68     20.10 o 
  -5   6   9        9.85       13.42      6.95 o 
  -4   6   9      359.84      327.52     17.14 o 
  -3   6   9      527.29      473.98     20.45 o 
  -2   6   9      389.41      355.26     34.92 o 
  -1   6   9        0.02        2.18      7.56 o 
   0   6   9      530.75      508.91     28.30 o 
   1   6   9      204.00      191.86     14.94 o 
   2   6   9        2.26        4.54      5.22 o 
   3   6   9       46.75       41.59      9.35 o 
   4   6   9      266.90      242.01     32.70 o 
   5   6   9      116.90       90.02     14.72 o 
   6   6   9       73.32       56.84     30.51 o 
  -7   7   9       71.35       67.88     13.40 o 
  -6   7   9      103.33      116.81     14.16 o 
  -5   7   9      285.82      311.64     17.56 o 
  -4   7   9       34.41       53.12     10.37 o 
  -3   7   9        3.75        2.29      5.23 o 
  -2   7   9       92.92      138.42     10.85 o 
  -1   7   9       24.91       41.27      5.66 o 
   0   7   9       24.96       25.68      6.91 o 
   1   7   9       29.53       19.71      8.14 o 
   2   7   9        0.82        0.14      7.87 o 
   3   7   9        1.06       -6.42      6.42 o 
   4   7   9       37.68       42.14     11.32 o 
   5   7   9       58.41       53.25     12.92 o 
   6   7   9       25.44       39.13     13.21 o 
  -7   8   9       77.84       60.76     17.25 o 
  -6   8   9       56.77       42.95      8.77 o 
  -5   8   9       15.15       23.97      7.60 o 
  -4   8   9      220.71      245.74     24.29 o 
  -3   8   9      418.80      385.15     27.68 o 
  -2   8   9       12.35        6.00      5.27 o 
  -1   8   9      563.54      592.50     35.85 o 
   0   8   9      969.00     1013.62     36.61 o 
   1   8   9      662.82      666.83     44.38 o 
   2   8   9       30.62       18.25      8.90 o 
   3   8   9      271.50      327.06     24.26 o 
   4   8   9      538.75      540.42     67.06 o 
   5   8   9      159.83      166.18     19.26 o 
  -7   9   9       17.33       20.15     13.15 o 
  -6   9   9       45.23       48.02      9.84 o 
  -5   9   9        2.44        1.78      6.12 o 
  -4   9   9       97.09       83.82      9.96 o 
  -3   9   9      267.11      277.18     17.48 o 
  -2   9   9       46.26       47.71      7.27 o 
  -1   9   9        9.25       14.62      4.95 o 
   0   9   9      221.47      190.93     16.45 o 
   1   9   9      156.52      180.45     15.56 o 
   2   9   9       22.04       38.77      7.04 o 
   3   9   9        3.03        6.97      6.88 o 
   4   9   9        9.81        6.21     15.69 o 
   5   9   9       23.16       36.06     11.96 o 
  -7  10   9      123.59       98.50     21.01 o 
  -6  10   9       51.26       62.12     11.93 o 
  -5  10   9       30.37       27.33     12.61 o 
  -4  10   9      131.27      136.04     13.38 o 
  -3  10   9      529.88      558.45     26.97 o 
  -2  10   9       83.16       91.71      9.88 o 
  -1  10   9      207.50      178.30     19.99 o 
   0  10   9      266.50      274.91     14.01 o 
   1  10   9      476.90      509.79     27.60 o 
   2  10   9       47.78       44.36      7.60 o 
   3  10   9      164.43      175.63     14.61 o 
   4  10   9      245.57      301.01     20.32 o 
   5  10   9        7.06      -11.35     11.35 o 
  -6  11   9       12.79       30.94     13.06 o 
  -5  11   9       33.68       29.59      8.17 o 
  -4  11   9      231.59      215.61     17.01 o 
  -3  11   9      329.79      266.36     17.44 o 
  -2  11   9       54.67       56.12      8.42 o 
  -1  11   9       14.10        8.95      4.05 o 
   0  11   9      107.73       91.57      9.08 o 
   1  11   9      153.91      165.40     15.03 o 
   2  11   9       39.85       54.13      8.61 o 
   3  11   9        0.56        2.18      6.93 o 
   4  11   9        2.30        0.56      8.08 o 
   5  11   9        0.05        5.61     12.03 o 
  -6  12   9       94.94       82.71     18.23 o 
  -5  12   9        0.11        1.91     10.50 o 
  -4  12   9      190.12      201.23     19.32 o 
  -3  12   9      351.76      370.65     21.31 o 
  -2  12   9      232.52      244.20     13.86 o 
  -1  12   9       17.74       10.19      6.39 o 
   0  12   9       57.34       73.13      8.91 o 
   1  12   9      103.30      117.86     10.50 o 
   2  12   9        6.14        6.71      6.36 o 
   3  12   9       38.25       65.19     15.26 o 
   4  12   9       20.14       14.04      8.99 o 
  -6  13   9       55.14       38.06     10.63 o 
  -5  13   9       14.61       -3.19      6.72 o 
  -4  13   9        4.79        5.98      8.62 o 
  -3  13   9        1.10       -3.30      4.91 o 
  -2  13   9        6.91        1.49     11.00 o 
  -1  13   9       62.59       39.72     10.61 o 
   0  13   9       27.72       25.99      6.88 o 
   1  13   9      107.04      126.63     19.23 o 
   2  13   9       23.42       19.76      7.65 o 
   3  13   9       88.94       72.92     12.18 o 
   4  13   9       72.23       53.92     12.65 o 
  -5  14   9       47.52       39.65     10.09 o 
  -4  14   9      106.42       94.07     13.93 o 
  -3  14   9       47.09       52.57     11.07 o 
  -2  14   9        1.17        2.97      6.28 o 
  -1  14   9      151.67      183.15     13.54 o 
   0  14   9      327.70      373.57     21.49 o 
   1  14   9       61.63       56.25     13.59 o 
   2  14   9        0.10       -0.14     13.97 o 
   3  14   9       84.81       92.82     12.44 o 
   4  14   9      105.29       89.12     13.43 o 
  -5  15   9      125.10      157.47     23.24 o 
  -4  15   9       79.06       78.48     17.08 o 
  -3  15   9        1.50        6.33      9.41 o 
  -2  15   9       54.23       51.96     11.52 o 
  -1  15   9      157.96      126.06     15.33 o 
   0  15   9       94.17       78.72     10.23 o 
   1  15   9       10.81       11.32      7.27 o 
   2  15   9       36.22       40.09      9.39 o 
   3  15   9       39.69       26.78      9.63 o 
  -4  16   9      142.76      155.19     23.07 o 
  -3  16   9       25.41       34.99     13.34 o 
  -2  16   9       33.47       23.67     12.85 o 
  -1  16   9      167.43      188.86     19.02 o 
   0  16   9      208.77      229.20     29.20 o 
   1  16   9       33.01       32.02      9.24 o 
   2  16   9        1.35       -8.52      8.52 o 
  -3  17   9        2.21       -9.11      9.34 o 
  -2  17   9       20.11       28.60     10.85 o 
  -1  17   9      109.60       93.64     16.33 o 
   0  17   9       30.92       31.14     11.32 o 
   1  17   9        9.96        7.73      9.71 o 
  -2  18   9       11.99       10.08     10.44 o 
  -1  18   9        7.01       20.30     10.70 o 
   0  18   9        7.33       11.94     10.24 o 
  -7   0  10        9.95       -7.73     10.78 o 
  -6   0  10      148.55      136.53     23.63 o 
  -5   0  10       11.70        2.55      8.57 o 
  -4   0  10      113.79      108.64     14.95 o 
  -3   0  10      308.37      281.25     22.11 o 
  -2   0  10      462.61      468.11     28.20 o 
  -1   0  10       10.56       17.25      9.00 o 
   0   0  10      429.37      433.04     32.80 o 
   1   0  10     1447.18      928.01     61.50 o 
   2   0  10      881.36      852.16     58.00 o 
   3   0  10       58.54       31.12     12.45 o 
   4   0  10      249.64      236.46     27.98 o 
   5   0  10      402.79      428.66     40.80 o 
  -7   1  10        1.54       15.08     15.30 o 
  -6   1  10        0.36       -3.66      6.09 o 
  -5   1  10        5.77        7.73      6.37 o 
  -4   1  10      102.79       80.56      9.55 o 
  -3   1  10      247.68      262.47     16.09 o 
  -2   1  10       12.61       12.50      6.83 o 
  -1   1  10       16.21       16.34      6.36 o 
   0   1  10       24.09        6.95      5.86 o 
   1   1  10        2.16       -3.43      6.32 o 
   2   1  10       75.79       79.49     10.67 o 
   3   1  10        6.88        5.62      7.23 o 
   4   1  10       16.79       12.66      9.09 o 
   5   1  10        2.13        1.08      8.76 o 
  -7   2  10       69.10       71.87     13.44 o 
  -6   2  10      385.31      376.87     20.20 o 
  -5   2  10       69.15       63.30      9.25 o 
  -4   2  10        8.41       16.19      6.75 o 
  -3   2  10      407.19      450.84     20.28 o 
  -2   2  10      644.77      686.98     29.48 o 
  -1   2  10      170.37      164.47     13.19 o 
   0   2  10      109.08      115.67     10.96 o 
   1   2  10      351.15      334.07     41.39 o 
   2   2  10      341.26      356.82     21.51 o 
   3   2  10        6.56       -0.73      7.35 o 
   4   2  10      169.98      146.40     16.09 o 
   5   2  10      128.52      107.64     17.12 o 
  -7   3  10        2.54        5.71      8.76 o 
  -6   3  10        6.45       21.00     15.67 o 
  -5   3  10        8.60       12.59      6.69 o 
  -4   3  10       92.83       92.43     10.05 o 
  -3   3  10      144.85      140.49     10.95 o 
  -2   3  10        5.87        9.20      5.56 o 
  -1   3  10       32.19       31.47      6.32 o 
   0   3  10       90.86       92.21      9.55 o 
   1   3  10        2.43        3.37      5.92 o 
   2   3  10        0.64       -9.26      9.38 o 
   3   3  10       42.00       32.12      9.43 o 
   4   3  10       12.87        3.71      8.72 o 
   5   3  10        2.37       -8.50      8.50 o 
  -7   4  10      145.10      121.90     16.52 o 
  -6   4  10      104.86       85.03     12.99 o 
  -5   4  10       71.23       83.66     10.28 o 
  -4   4  10        4.36        2.50      5.72 o 
  -3   4  10      330.46      322.02     18.15 o 
  -2   4  10      300.67      340.32     18.11 o 
  -1   4  10        5.54        5.07      4.97 o 
   0   4  10       60.08       69.27      8.46 o 
   1   4  10       91.61      105.38     10.41 o 
   2   4  10       15.67       14.66     17.35 o 
   3   4  10       60.17       47.72     19.45 o 
   4   4  10      120.28      106.63     14.44 o 
   5   4  10       61.65       73.17     14.08 o 
  -7   5  10       15.80       22.73     10.12 o 
  -6   5  10       22.83       17.01      7.81 o 
  -5   5  10       29.81       38.87     11.33 o 
  -4   5  10       96.99       87.87      9.91 o 
  -3   5  10        6.70       10.56      6.37 o 
  -2   5  10      103.15      116.86     10.49 o 
  -1   5  10      277.73      271.70     14.98 o 
   0   5  10      482.41      437.44     22.44 o 
   1   5  10       13.36       10.91      5.42 o 
   2   5  10      266.88      267.16     22.61 o 
   3   5  10      279.80      256.64     19.13 o 
   4   5  10      200.76      200.37     18.39 o 
   5   5  10       24.33       -0.16      9.50 o 
  -7   6  10       51.27       32.43     11.20 o 
  -6   6  10        7.14       11.48      7.49 o 
  -5   6  10        0.11       13.42     14.22 o 
  -4   6  10      160.85      162.69     14.11 o 
  -3   6  10      172.38      195.89     15.45 o 
  -2   6  10       43.03       31.44     11.80 o 
  -1   6  10       88.57       96.80      8.91 o 
   0   6  10      264.93      317.25     24.58 o 
   1   6  10      411.08      453.31     39.77 o 
   2   6  10       67.22       82.23     10.34 o 
   3   6  10        1.88       -7.18      7.37 o 
   4   6  10       31.52       32.83     10.66 o 
   5   6  10      118.82      110.87     16.38 o 
  -7   7  10       83.16       80.37     14.20 o 
  -6   7  10        2.06        6.69      8.66 o 
  -5   7  10      139.67      158.15     13.02 o 
  -4   7  10      353.38      325.20     24.38 o 
  -3   7  10       74.32       59.55      8.84 o 
  -2   7  10        4.36       15.80      6.45 o 
  -1   7  10      164.94      171.86     11.41 o 
   0   7  10      461.46      418.85     42.12 o 
   1   7  10       57.18       27.95     14.15 o 
   2   7  10      113.58      114.36     11.68 o 
   3   7  10      186.58      198.05     16.86 o 
   4   7  10       53.97       57.87     12.40 o 
   5   7  10        0.07       -9.08      9.08 o 
  -6   8  10       12.36       17.86      9.86 o 
  -5   8  10       19.82       24.15      8.59 o 
  -4   8  10      180.29      190.12     15.45 o 
  -3   8  10       91.35      124.74     14.32 o 
  -2   8  10        0.76       -2.80      4.82 o 
  -1   8  10        0.42        1.12      6.56 o 
   0   8  10      158.29      168.38     16.07 o 
   1   8  10      182.67      181.21     25.53 o 
   2   8  10       25.81       20.74      6.82 o 
   3   8  10        0.27       -4.28      7.36 o 
   4   8  10        9.01        8.90     14.46 o 
  -6   9  10        1.96        4.84      9.28 o 
  -5   9  10      174.11      154.64     16.84 o 
  -4   9  10      372.14      326.94     25.04 o 
  -3   9  10      387.89      351.69     20.22 o 
  -2   9  10       32.93       21.13      7.12 o 
  -1   9  10      378.98      392.96     41.89 o 
   0   9  10      114.37       98.20     13.25 o 
   1   9  10      103.68      101.95     15.67 o 
   2   9  10        5.27        7.48      6.30 o 
   3   9  10      107.72      101.61     13.17 o 
   4   9  10       59.78       86.16     13.96 o 
  -6  10  10       42.98       27.22     10.47 o 
  -5  10  10        1.77       10.16      8.70 o 
  -4  10  10       33.13       33.73      8.75 o 
  -3  10  10       48.84       58.43      9.41 o 
  -2  10  10        0.14        3.67      5.51 o 
  -1  10  10       17.33       20.81      6.90 o 
   0  10  10       27.68       33.69     11.45 o 
   1  10  10        0.01        3.28      9.70 o 
   2  10  10       17.29        6.81      6.42 o 
   3  10  10       14.65       10.05      8.51 o 
   4  10  10        0.42       14.47      9.99 o 
  -5  11  10       23.85       24.93     13.87 o 
  -4  11  10       62.30       40.84     10.32 o 
  -3  11  10       14.75       13.52      6.83 o 
  -2  11  10      138.98      162.26     20.44 o 
  -1  11  10      486.13      511.54     18.77 o 
   0  11  10       65.62       69.05     14.02 o 
   1  11  10        1.00        5.57      8.78 o 
   2  11  10      137.12      158.69     13.09 o 
   3  11  10      287.41      358.23     24.33 o 
   4  11  10      115.79       81.37     23.66 o 
  -5  12  10       98.04       82.93     14.06 o 
  -4  12  10       19.61       13.87      8.64 o 
  -3  12  10        1.17       -6.24      6.24 o 
  -2  12  10       33.01       17.04      5.85 o 
  -1  12  10      200.65      188.54     13.02 o 
   0  12  10       37.67       39.49      6.96 o 
   1  12  10       13.19       18.63      5.96 o 
   2  12  10       17.37        1.46      7.73 o 
   3  12  10       17.71       17.48      8.72 o 
  -5  13  10      116.44      120.51     29.37 o 
  -4  13  10       61.13       60.81      9.43 o 
  -3  13  10        0.01        1.56      5.70 o 
  -2  13  10      195.37      226.43     18.39 o 
  -1  13  10      174.59      207.77     16.45 o 
   0  13  10      141.17      159.15     12.30 o 
   1  13  10        2.38        5.31      6.15 o 
   2  13  10       59.12       58.79      9.86 o 
   3  13  10      137.71      171.59     15.84 o 
  -4  14  10       21.12       14.02     11.59 o 
  -3  14  10        9.05       17.62      9.19 o 
  -2  14  10       58.52       55.98     10.93 o 
  -1  14  10      185.12      148.80     13.74 o 
   0  14  10       90.29       76.08     10.36 o 
   1  14  10       35.26       21.33     10.37 o 
   2  14  10        8.31       -5.58      6.85 o 
  -3  15  10        0.63        3.79     10.18 o 
  -2  15  10       10.37       18.30      9.30 o 
  -1  15  10       22.79       44.11      9.30 o 
   0  15  10       27.86       35.08      8.93 o 
   1  15  10       10.25       -0.16     16.09 o 
  -2  16  10       63.86       56.23     14.73 o 
  -1  16  10       16.11        2.81     15.60 o 
   0  16  10       21.95       30.23      9.33 o 
  -6   1  11       44.43       47.43     10.78 o 
  -5   1  11        4.23       15.17      6.79 o 
  -4   1  11      190.18      207.06     14.22 o 
  -3   1  11      300.60      332.75     21.71 o 
  -2   1  11      171.62      142.26     14.93 o 
  -1   1  11       48.83       56.03      8.99 o 
   0   1  11      191.11      234.33     19.49 o 
   1   1  11      185.18      192.11     15.30 o 
   2   1  11        0.07        0.91      9.38 o 
   3   1  11       78.69      112.46     23.39 o 
   4   1  11      105.97      116.73     24.47 o 
  -6   2  11        0.68       -6.42      7.29 o 
  -5   2  11       10.42       16.83     10.43 o 
  -4   2  11       30.36       43.47      8.64 o 
  -3   2  11       39.34       43.91     10.72 o 
  -2   2  11      106.10      108.22     11.83 o 
  -1   2  11        6.91        5.79      6.11 o 
   0   2  11        0.31        5.05      6.48 o 
   1   2  11      235.23      258.29     24.15 o 
   2   2  11      167.28      152.03     25.50 o 
   3   2  11      102.05       94.35     14.86 o 
   4   2  11        9.48       11.75      9.36 o 
  -6   3  11       13.85        2.38      7.91 o 
  -5   3  11       50.40       71.65      9.86 o 
  -4   3  11       74.15       84.88     15.23 o 
  -3   3  11       54.69       52.72     13.34 o 
  -2   3  11        5.41       11.16      6.32 o 
  -1   3  11      324.89      374.11     21.43 o 
   0   3  11      465.95      504.99     26.56 o 
   1   3  11      164.22      171.84     26.74 o 
   2   3  11        1.49        0.08      7.06 o 
   3   3  11      147.37      164.09     15.53 o 
   4   3  11      339.06      386.96     37.65 o 
  -6   4  11       29.02       22.57      9.45 o 
  -5   4  11      170.11      165.94     15.79 o 
  -4   4  11      108.33       88.63     11.43 o 
  -3   4  11        2.33       -1.51      7.30 o 
  -2   4  11       60.89       72.69     15.06 o 
  -1   4  11      170.46      151.66     20.57 o 
   0   4  11       73.53       74.86      9.43 o 
   1   4  11        2.97        5.69      6.22 o 
   2   4  11       56.52       38.62      8.38 o 
   3   4  11       12.48       15.18      9.88 o 
   4   4  11        0.29        7.19      9.50 o 
  -6   5  11        0.94        0.69      7.80 o 
  -5   5  11       36.57       37.48     10.42 o 
  -4   5  11      163.01      185.32     15.19 o 
  -3   5  11      133.24      153.86     13.04 o 
  -2   5  11        1.37        0.54      5.43 o 
  -1   5  11       67.43       81.72      9.77 o 
   0   5  11      223.13      246.32     15.70 o 
   1   5  11       80.10       87.76     15.91 o 
   2   5  11        4.56       -4.37      5.92 o 
   3   5  11       87.08       97.75     13.27 o 
   4   5  11       64.45       91.65     14.17 o 
  -6   6  11       10.64       17.42     11.96 o 
  -5   6  11      117.06      139.74     24.84 o 
  -4   6  11      227.15      202.79     16.04 o 
  -3   6  11        4.41       -0.11      5.92 o 
  -2   6  11       86.42       91.95     19.13 o 
  -1   6  11       98.24       81.71      9.40 o 
   0   6  11      114.37      144.69     22.07 o 
   1   6  11        0.44       12.61     11.03 o 
   2   6  11       62.93       55.95      9.19 o 
   3   6  11        8.57       -3.67     11.31 o 
   4   6  11        2.12       16.67      9.96 o 
  -6   7  11        2.74       -7.59     12.29 o 
  -5   7  11       17.17       28.64      9.55 o 
  -4   7  11      165.83      181.23     15.20 o 
  -3   7  11      111.02      124.37     13.69 o 
  -2   7  11        0.69        4.34      6.61 o 
  -1   7  11        2.63       -5.64      5.64 o 
   0   7  11       56.66       38.35     14.71 o 
   1   7  11        7.57       -8.03     10.56 o 
   2   7  11       16.74       17.69     20.20 o 
   3   7  11       22.65       17.46     19.59 o 
  -5   8  11       24.25       -0.95      8.16 o 
  -4   8  11       11.44        3.38      7.20 o 
  -3   8  11       13.82       11.28     11.01 o 
  -2   8  11      128.90      141.86     17.75 o 
  -1   8  11      151.48      137.54     10.64 o 
   0   8  11        0.83       -6.29     10.78 o 
   1   8  11      119.66      153.92     23.20 o 
   2   8  11      227.14      208.50     27.92 o 
   3   8  11      139.98      134.16     14.52 o 
  -5   9  11       11.49       11.57      9.10 o 
  -4   9  11       12.69       14.19      8.27 o 
  -3   9  11        2.74       -1.15      6.59 o 
  -2   9  11       96.27      108.01     11.03 o 
  -1   9  11       59.63       71.81     17.80 o 
   0   9  11       28.07       25.77     14.44 o 
   1   9  11        4.11        7.65     12.98 o 
   2   9  11       52.00       67.67     19.03 o 
   3   9  11       23.66       15.50      8.93 o 
  -5  10  11       72.67       45.89     19.04 o 
  -4  10  11        5.38       -6.56      6.56 o 
  -3  10  11       36.11       49.57     12.63 o 
  -2  10  11      145.76      169.88     16.15 o 
  -1  10  11      295.14      265.23     33.57 o 
   0  10  11        4.38        2.23     18.36 o 
   1  10  11       48.21       67.44     19.26 o 
   2  10  11      149.75      180.20     27.45 o 
  -4  11  11        0.21        3.35      8.09 o 
  -3  11  11       57.39       41.68     11.30 o 
  -2  11  11       98.92      100.21     16.49 o 
  -1  11  11      117.44      128.04     17.18 o 
   0  11  11        0.29       10.42     11.18 o 
   1  11  11        6.62        6.44     14.05 o 
   2  11  11       10.55       -0.94     14.09 o 
  -3  12  11        4.35        7.43     15.11 o 
  -2  12  11      190.83      185.73     22.13 o 
  -1  12  11       91.73      103.07     21.29 o 
   0  12  11        7.59       -6.39     11.62 o 
   1  12  11        6.17       22.85     13.10 o 
  -3  13  11       24.30       23.22      9.70 o 
  -2  13  11        0.34       10.97      7.54 o 
  -1  13  11        0.02       -6.25      6.25 o 
   0  13  11       39.24       29.37     15.38 o 
  -5   0  12       17.13       23.63     13.42 o 
  -4   0  12       28.06       40.97     13.02 o 
  -3   0  12       13.77       14.19     10.93 o 
  -2   0  12      225.14      262.50     26.14 o 
  -1   0  12      279.69      266.15     25.45 o 
   0   0  12       14.45        5.21      9.14 o 
   1   0  12        7.69       18.27     10.01 o 
   2   0  12      175.12      214.74     24.20 o 
   3   0  12      343.96      342.06     33.68 o 
  -5   1  12       25.09       18.41      8.83 o 
  -4   1  12        1.01       -4.77      6.59 o 
  -3   1  12        2.33       -5.09      6.58 o 
  -2   1  12       36.16       18.04      7.53 o 
  -1   1  12       52.57       52.97      8.84 o 
   0   1  12       41.45       42.97     18.87 o 
   1   1  12        0.00        0.88      6.50 o 
   2   1  12        0.06        1.29      7.08 o 
   3   1  12        1.81        6.00      9.82 o 
  -5   2  12      113.09      165.71     32.26 o 
  -4   2  12      131.47      103.73     20.43 o 
  -3   2  12       15.33       11.20      7.09 o 
  -2   2  12       15.33       21.32      7.68 o 
  -1   2  12      243.33      295.40     18.85 o 
   0   2  12       89.70       82.01     10.45 o 
   1   2  12        3.71       -2.91      5.97 o 
   2   2  12       45.03       52.30     10.00 o 
   3   2  12       82.91       93.65     18.07 o 
  -5   3  12       36.39       33.50      9.79 o 
  -4   3  12        5.33        7.38      7.36 o 
  -3   3  12       12.60        1.85      6.55 o 
  -2   3  12       16.97       10.90      7.04 o 
  -1   3  12       72.87       87.36     10.72 o 
   0   3  12        0.65        4.52      6.77 o 
   1   3  12       29.21       32.28     11.25 o 
   2   3  12        7.74       17.93      8.07 o 
  -5   4  12      113.18      118.66     26.28 o 
  -4   4  12       95.24       92.70     14.76 o 
  -3   4  12       61.05       57.74      9.97 o 
  -2   4  12        0.60        0.87      5.88 o 
  -1   4  12       93.46      112.30     11.79 o 
   0   4  12      152.55      148.74     24.14 o 
   1   4  12        0.79       -2.46      5.66 o 
   2   4  12       18.43       20.76      8.24 o 
  -4   5  12        0.28       -1.54      7.22 o 
  -3   5  12       66.80       61.98     12.31 o 
  -2   5  12       22.98       28.75     13.28 o 
  -1   5  12        0.04        2.32      5.92 o 
   0   5  12       71.78       80.14     11.53 o 
   1   5  12      154.01      151.41     12.35 o 
   2   5  12      119.09      103.81     12.23 o 
  -4   6  12        3.07        6.14      7.93 o 
  -3   6  12        2.15        6.57      7.03 o 
  -2   6  12      120.44      144.19     12.95 o 
  -1   6  12       34.75       32.20     16.22 o 
   0   6  12       75.14       54.43     16.45 o 
   1   6  12       10.88       16.99     12.86 o 
   2   6  12       83.69      101.11     11.81 o 
  -4   7  12        4.79       13.01      7.98 o 
  -3   7  12      113.82      119.64     13.48 o 
  -2   7  12      155.93      154.39     24.91 o 
  -1   7  12        0.22        4.53      5.38 o 
   0   7  12        6.49        2.64     11.46 o 
   1   7  12       82.29       97.00     20.90 o 
  -3   8  12       48.21       31.26      8.72 o 
  -2   8  12      134.22      136.41     12.98 o 
  -1   8  12        8.71       19.89     12.41 o 
   0   8  12        1.18        7.89     12.46 o 
   1   8  12        8.60       11.68     13.65 o 
  -3   9  12       92.90       97.14     12.55 o 
  -2   9  12      140.12      147.86     13.66 o 
  -1   9  12       50.08       45.27     16.79 o 
   0   9  12       10.21       18.52     14.17 o 
  -2  10  12       12.65        9.98      7.15 o 
  -1  10  12        0.63        4.07     13.00 o 
  -2   1  13      108.54      113.08     13.00 o 
  -1   1  13      149.75      163.59     14.15 o 
   0   1  13        7.15       10.21      6.98 o 
  -2   2  13       37.01       35.31      8.99 o 
  -1   2  13        8.48       11.74      7.07 o 
   0   2  13        7.64       -0.38      6.29 o 
  -2   3  13       37.07       45.20     11.92 o 
  -1   3  13       26.17       38.07      8.31 o 
                                                 
